# Supplementary material for: Multi-omics evidence reveals a causal role of endoplasmic reticulum stress in cancer development
Source: PeerJ. 2026 Apr 24;14:e21164. doi: 10.7717/peerj.21164 (PMC13116417; doi:10.7717/peerj.21164)
Supplement: Supplemental Information 4 [file peerj-14-21164-s004.xlsx]

## Sheet: Index
Index
Table S1: STROBE-MR checklist table
Table S2: Information of QTL and GWAS datasets
Table S3: MR results for the association between ERS-related gene expression and cancer outcomes
Table S4: MR results for the association between ERS-related gene methylations and cancer outcomes
Table S5: Colocalization results of mQTLs and GWAS
Table S6: SMR results of the association between DNA methylation and expression of ERS-related genes
Table S7: Sensitivity analysis used TwoSampleMR package on the association between protein expression of ERS-related genes and cancer outcomes
Table S8: Colocalization results of pQTLs and GWAS
Table S9: Phenome-wide scan of the association between identified SNPs with other diseases traits using PhenoScanner

## Sheet: Table S1
Table S1: STROBE-MR checklist table
Item No.	Section	Checklist item	Relevant text from manuscript
1	TITLE and ABSTRACT	Indicate Mendelian randomization (MR) as the study’s design in the title and/or the abstract if that is a main purpose of the study	Summary section
	INTRODUCTION
2	Background	Explain the scientific background and rationale for the reported study. What is the exposure? Is a potential causal relationship between exposure and outcome plausible? Justify why MR is a helpful method to address the study question	Detailed in the Introduction section
3	Objectives	State specific objectives clearly, including pre-specified causal hypotheses (if any). State that MR is a method that, under specific assumptions, intends to estimate causal effects	Detailed in the Introduction section
	METHODS
4	Study design and data sources	Present key elements of the study design early in the article. Consider including a table listing sources of data for all phases of the study. For each data source contributing to the analysis, describe the following:
	a)	Setting: Describe the study design and the underlying population, if possible. Describe the setting, locations, and relevant dates, including periods of recruitment, exposure, follow-up, and data collection, when available.	Detailed in the Methods
	b)	Participants: Give the eligibility criteria, and the sources and methods of selection of participants. Report the sample size, and whether any power or sample size calculations were carried out prior to the main analysis
	c)	Describe measurement, quality control and selection of genetic variants	Detailed in the Methods
	d)	For each exposure, outcome, and other relevant variables, describe methods of assessment and diagnostic criteria for diseases
	e)	Provide details of ethics committee approval and participant informed consent, if relevant	Detailed in the Methods
5	Assumptions	Explicitly state the three core IV assumptions for the main analysis (relevance, independence and exclusion restriction) as well assumptions for any additional or sensitivity analysis	Detailed in the Methods
6	Statistical methods: main analysis	Describe statistical methods and statistics used	Detailed in the Methods
	a)	Describe how quantitative variables were handled in the analyses (i.e., scale, units, model)
	b)	Describe how genetic variants were handled in the analyses and, if applicable, how their weights were selected
	c)	Describe the MR estimator (e.g. two-stage least squares, Wald ratio) and related statistics. Detail the included covariates and, in case of two-sample MR, whether the same covariate set was used for adjustment in the two samples
	d)	Explain how missing data were addressed
	e)	If applicable, indicate how multiple testing was addressed
7	Assessment of assumptions	Describe any methods or prior knowledge used to assess the assumptions or justify their validity	Detailed in the Methods
8	Sensitivity analyses and additional analyses	Describe any sensitivity analyses or additional analyses performed (e.g. comparison of effect estimates from different approaches, independent replication, bias analytic techniques, validation of instruments, simulations)	Detailed in the Methods
9	Software and pre-registration
	a)	Name statistical software and package(s), including version and settings used	Detailed in the Methods
	b)	State whether the study protocol and details were pre-registered (as well as when and where)	Detailed in the Methods
	RESULTS
10	Descriptive data
	a)	Report the numbers of individuals at each stage of included studies and reasons for exclusion. Consider use of a flow diagram	Detailed in the Methods
	b)	Report summary statistics for phenotypic exposure(s), outcome(s), and other relevant variables (e.g. means, SDs, proportions)
	c)	If the data sources include meta-analyses of previous studies, provide the assessments of heterogeneity across these studies
	d)	For two-sample MR:
		i. Provide justification of the similarity of the genetic variant-exposure associations between the exposure and outcome samples
		ii. Provide information on the number of individuals who overlap between the exposure and outcome studies
11	Main results
	a)	Report the associations between genetic variant and exposure, and between genetic variant and outcome, preferably on an interpretable scale	Detailed in the Results, Supplementary tables and Supplementary figures sections.
	b)	Report MR estimates of the relationship between exposure and outcome, and the measures of uncertainty from the MR analysis, on an interpretable scale, such as odds ratio or relative risk per SD difference
	c)	If relevant, consider translating estimates of relative risk into absolute risk for a meaningful time period
	d)	Consider plots to visualize results (e.g. forest plot, scatterplot of associations between genetic variants and outcome versus between genetic variants and exposure)
12	Assessment of assumptions
	a)	Report the assessment of the validity of the assumptions	Detailed in the Results and Supplementary tables sections.
	b)	Report any additional statistics (e.g., assessments of heterogeneity across genetic variants, such as I2, Q statistic or E-value)
13	Sensitivity analyses and additional analyses
	a)	Report any sensitivity analyses to assess the robustness of the main results to violations of the assumptions	Detailed in the Methods, Results, and Supplementary tables
	b)	Report results from other sensitivity analyses or additional analyses
	c)	Report any assessment of direction of causal relationship (e.g., bidirectional MR)	Detailed in the Discussion section
	d)	When relevant, report and compare with estimates from non-MR analyses
	e)	Consider additional plots to visualize results (e.g., leave-one-out analyses)	Detailed in the Supplementary figures
	DISCUSSION
14	Key results	Summarize key results with reference to study objectives	Detailed in the Discussion section
15	Limitations	Discuss limitations of the study, taking into account the validity of the IV assumptions, other sources of potential bias, and imprecision. Discuss both direction and magnitude of any potential bias and any efforts to address them
16	Interpretation
	a)	Meaning: Give a cautious overall interpretation of results in the context of their limitations and in comparison with other studies
	b)	Mechanism: Discuss underlying biological mechanisms that could drive a potential causal relationship between the investigated exposure and the outcome, and whether the gene-environment equivalence assumption is reasonable. Use causal language carefully, clarifying that IV estimates may provide causal effects only under certain assumptions
	c)	Clinical relevance: Discuss whether the results have clinical or public policy relevance, and to what extent they inform effect sizes of possible interventions
17	Generalizability	Discuss the generalizability of the study results (a) to other populations, (b) across other exposure periods/timings, and (c) across other levels of exposure
	OTHER INFORMATION
18	Funding	Describe sources of funding and the role of funders in the present study and, if applicable, sources of funding for the databases and original study or studies on which the present study is based	Detailed in the Summary section
19	Data and data sharing	Provide the data used to perform all analyses or report where and how the data can be accessed, and reference these sources in the article. Provide the statistical code needed to reproduce the results in the article, or report whether the code is publicly accessible and if so, where	Detailed in the Data sharing section and Supplementary Table 2
20	Conflicts of Interest	All authors should declare all potential conflicts of interest	Detailed in the Declaration of interests section

## Sheet: Table S2
Table S2: Information of QTL and GWAS datasets
Type of dataset	Data subtype	Resource	Sample size	Population	Reference	Download Site
QTL	cis-eQTL	eQTLGen Consortium	31684	European	Võsa U, et al. Nat Genet. 2021. PMID: 34475573. Large-scale cis- and trans-eQTL analyses identify thousands of genetic loci and polygenic scores that regulate blood gene expression.	https://www.eqtlgen.org/cis-eqtls.html
	cis-mQTL	McRae et al. mQTL summary data	1980	European	Wu Y, et al. Nat Commun. 2018. PMID: 29500431. Integrative analysis of omics summary data reveals putative mechanisms underlying complex traits.	https://yanglab.westlake.edu.cn/data/SMR/LBC_BSGS_meta_lite.tar.gz
	cis-pQTL	Published paper	1000	European	Suhre K, et al. Nat Commun. 2017. PMID: 28240269. Connecting genetic risk to disease end points through the human blood plasma proteome.	https://www.nature.com/articles/ncomms14357#MOESM1569
			3200	European	Emilsson V, et al. Science. 2018. PMID: 30072576. Co-regulatory networks of human serum proteins link genetics to disease.	https://www.science.org/doi/10.1126/science.aaq1327?url_ver=Z39.882003&rfr_id=ori:rid:crossref.org&rfr_dat=cr_pub%20%200pubmed
			3301	European	Sun BB, et al. Nature. 2018. PMID: 29875488. Genomic atlas of the human plasma proteome.	http://www.phpc.cam.ac.uk/ceu/proteins/
			6861	European	Yao C, et al. Nat Commun. 2018. PMID: 30111768. Genome-wide mapping of plasma protein QTLs identifies putatively causal genes and pathways for cardiovascular disease.	https://www.nature.com/articles/s41467-018-05512-x#additional-information
			21758	European	Folkersen L, et al. Nat Metab. 2020. PMID: 33067605. Genomic and drug target evaluation of 90 cardiovascular proteins in 30,931 individuals.	https://www.nature.com/articles/s42255-020-00287-2#Sec35
GWAS summary	Breast cancer	IEU OpenGWAS project	case: 13,879, control: 198,523	European	NA	https://gwas.mrcieu.ac.uk/datasets/ieu-b-4810/
	Bladder cancer	IEU OpenGWAS project	case: 1279, control: 372,016	European	NA	https://gwas.mrcieu.ac.uk/datasets/ieu-b-4874/
	Cervical cancer	IEU OpenGWAS project	case: 1889, control: 461,044	European	Lyon MS, et al. Genome Biol. 2021. PMID: 33441155. The variant call format provides efficient and robust storage of GWAS summary statistics.	https://gwas.mrcieu.ac.uk/datasets/ukb-b-8777/
	Colorectal cancer	GWAS Catalog	case: 6581, control: 463,421	European	Sakaue S, et al. Nat Genet. 2021. PMID: 34594039. A cross-population atlas of genetic associations for 220 human phenotypes.	https://www.ebi.ac.uk/gwas/studies/GCST90018808
	Corpus uteri cancer	IEU OpenGWAS project	case: 1222, control: 359,972	European	NA	https://gwas.mrcieu.ac.uk/datasets/ukb-d-C3_CORPUS_UTERI/
	Endometrial cancer	GWAS Catalog	case: 12,906, control: 108,979	European	O'Mara TA, et al. Nat Commun. 2018. PMID: 30093612. Identification of nine new susceptibility loci for endometrial cancer.	https://www.ebi.ac.uk/gwas/studies/GCST006464, https://www.ebi.ac.uk/gwas/studies/GCST006466, https://www.ebi.ac.uk/gwas/studies/GCST006465
	Esophagus cancer	GWAS Catalog	case: 992, control: 386,907	European	Backman JD, et al. Nature. 2021. PMID: 34662886. Exome sequencing and analysis of 454,787 UK Biobank participants.	https://www.ebi.ac.uk/gwas/studies/GCST90079575
	Gastric cancer	GWAS Catalog	case: 1029, control: 475,087	European	Sakaue S, et al. Nat Genet. 2021. PMID: 34594039. A cross-population atlas of genetic associations for 220 human phenotypes.	https://www.ebi.ac.uk/gwas/studies/GCST90018849
	Kidney cancer	GWAS Catalog	case: 5219, control: 8011	European	Laskar RS, et al. Eur J Hum Genet. 2019. PMID: 31231134. Sex specific associations in genome wide association analysis of renal cell carcinoma.	https://www.ebi.ac.uk/gwas/studies/GCST008225, https://www.ebi.ac.uk/gwas/studies/GCST008226
	Liver cancer	GWAS Catalog	case: 775, control: 1332	European	Trépo E, et al. Lancet Oncol. 2022. PMID: 34902334. Common genetic variation in alcohol-related hepatocellular carcinoma: a case-control genome-wide association study.	https://www.ebi.ac.uk/gwas/studies/GCST90092003
	Lung cancer	IEU OpenGWAS project	case: 11,348, control: 15,861	European	Wang Y, et al. Nat Genet. 2014. PMID: 24880342. Rare variants of large effect in BRCA2 and CHEK2 affect risk of lung cancer.	https://gwas.mrcieu.ac.uk/datasets/ieu-a-966/
	Melanoma	IEU OpenGWAS project	case: 3598, control: 459,335	European	Lyon MS, et al. Genome Biol. 2021. PMID: 33441155. The variant call format provides efficient and robust storage of GWAS summary statistics.	https://gwas.mrcieu.ac.uk/datasets/ukb-b-12915/
	Non-Hodgkin lymphoma	GWAS Catalog	case: 1579, control: 386,126	European	Backman JD, et al. Nature. 2021. PMID: 34662886. Exome sequencing and analysis of 454,787 UK Biobank participants.	https://www.ebi.ac.uk/gwas/studies/GCST90079638
	Oral cavity pharyngeal	GWAS Catalog	case: 6034, control: 6585	European	Lesseur C, et al. Nat Genet. 2016. PMID: 27749845. Genome-wide association analyses identify new susceptibility loci for oral cavity and pharyngeal cancer.	https://www.ebi.ac.uk/gwas/studies/GCST012235, https://www.ebi.ac.uk/gwas/studies/GCST012237, https://www.ebi.ac.uk/gwas/studies/GCST012241
	Ovarian cancer	IEU OpenGWAS project	case: 25,509, control: 40,941	European	NA	https://gwas.mrcieu.ac.uk/datasets/ieu-a-1120/
	Pancreatic cancer	GWAS Catalog	case: 1196, control: 475,049	European	Sakaue S, et al. Nat Genet. 2021. PMID: 34594039. A cross-population atlas of genetic associations for 220 human phenotypes.	https://www.ebi.ac.uk/gwas/studies/GCST90018893
	Prostate cancer	GWAS Catalog	case: 79,148, control: 61,106	European	Schumacher FR, et al. Nat Genet. 2018. PMID: 29892016. Association analyses of more than 140,000 men identify 63 new prostate cancer susceptibility loci.	https://www.ebi.ac.uk/gwas/studies/GCST006085
	Thyroid cancer	GWAS Catalog	case: 1054, control: 490,920	European	Sakaue S, et al. Nat Genet. 2021. PMID: 34594039. A cross-population atlas of genetic associations for 220 human phenotypes.	https://www.ebi.ac.uk/gwas/studies/GCST90018929

## Sheet: Table S3
Table S3: MR results for the association between ERS-related gene expression and cancer outcomes
Type of cancer	Gene	Instrumental variant	eQTL size effect	β coefficient	OR(95%CI)	p_SMR	FDR	p_HEIDI	nsnp_HEIDI	F
Stomach cancer	BAK1	rs210143	0.668346	-0.139748	0.87(0.81-0.92)	1e-06	0.000256	0.122206	20	3033.65
Stomach cancer	HLA-DPB1	rs9277935	-0.422948	-0.179218	0.84(0.76-0.91)	7e-06	0.0014336	0.012914	20	796.52
Lung cancer	CYP21A2	rs1150753	0.468653	0.376974	1.46(1.31-1.60)	3.9e-07	0.000199095	0.253	20	424.444
Lung cancer	ATF6B	rs3117577	0.446987	0.410853	1.51(1.35-1.67)	3.68e-07	0.000199095	0.0387	20	218
Lung cancer	AGER	rs693906	0.196774	0.664548	1.94(1.64-2.25)	2.11e-05	0.00718103	0.0222	20	125.592
Lung cancer	HLA-G	rs114088589	-0.592466	-0.184011	0.83(0.74-0.92)	6.13e-05	0.0156468	0.0257	20	2422.49
Prostate cancer	MAP2K1	rs11637949	-0.203235	-0.277019	0.76(0.66-0.86)	3e-08	7.68e-06	0.535168	20	220.634
Prostate cancer	CASP8	rs7560328	-0.21219	0.202177	1.22(1.15-1.30)	2.9e-07	5.632e-05	0.209004	20	689.001
Prostate cancer	HLA-G	rs2471863	0.592828	0.0708468	1.07(1.05-1.10)	3.3e-07	5.632e-05	0.0465835	20	4250.04
Prostate cancer	AGER	rs693906	0.196774	-0.320164	0.73(0.60-0.85)	8.6e-07	0.00011008	0.0391587	20	125.592
Prostate cancer	KDSR	rs402348	0.438035	0.117342	1.12(1.08-1.17)	1.44e-06	0.000160768	0.0364932	20	1931.52
Prostate cancer	SREBF1	rs9891957	-0.34167	-0.111511	0.89(0.85-0.94)	3.84e-06	0.000357469	0.654917	20	1873.1
Prostate cancer	FAAH	rs17361833	0.36926	0.107512	1.11(1.07-1.16)	7.31e-06	0.000623787	0.0857793	20	1688.97
Prostate cancer	HTR3A	rs45438696	0.138488	-0.420254	0.66(0.46-0.86)	3.218e-05	0.00219682	0.0255597	20	125.592
Prostate cancer	SCP2	rs1242331	-0.724308	0.0466652	1.05(1.02-1.07)	7.092e-05	0.00403456	0.745305	20	9512.63
Prostate cancer	STXBP1	rs537881	-0.121754	-0.261181	0.77(0.64-0.90)	0.00012114	0.00621414	0.0992954	20	227.568
Prostate cancer	CBY1	rs28735351	-0.228081	0.540598	1.72(1.44-1.99)	0.00012137	0.00621414	0.139387	20	76.0976
Prostate cancer	ELOVL4	rs239511	0.230991	0.13507	1.14(1.07-1.21)	0.0001612	0.00750313	0.299943	16	857.307
Prostate cancer	MUC1	rs141942982	-0.243883	0.208707	1.23(1.12-1.34)	0.0002504	0.0106837	0.512774	20	313.941
Prostate cancer	TP53	rs35850753	-0.250815	-0.422622	0.66(0.42-0.89)	0.00040777	0.0154651	0.312016	20	88.9547
Prostate cancer	ATF1	rs113923834	0.328374	-0.0931863	0.91(0.86-0.96)	0.00045963	0.016723	0.0698546	20	1544.98
Prostate cancer	LMNA	rs609625	0.67149	0.0982889	1.10(1.05-1.16)	0.00054516	0.0186081	0.133668	20	1287.84
Prostate cancer	PLOD1	rs56243319	0.633457	0.0454648	1.05(1.02-1.07)	0.00107401	0.0314225	0.343975	20	7477.58
Prostate cancer	GPX1	rs11130203	-0.111313	0.25334	1.29(1.13-1.44)	0.00152816	0.0434677	0.012236	20	152.552
Cervical cancer	HLA-DRB1	rs9271520	-0.976738	-0.000730736	1.00(1.00-1.00)	3e-07	0.0002898	0.281076	20	3272.62
Endometrial cancer	SRP14	rs16924528	0.515153	0.14299	1.15(1.09-1.21)	4.1e-06	0.00209305	0.052227	20	3170.03
Endometrial cancer	NF1	rs12943365	0.220734	0.325481	1.38(1.24-1.53)	7.97e-06	0.00271246	0.196013	20	337.328
Endometrial cancer	CYP21A2	rs1150753	0.468653	-0.219828	0.80(0.70-0.91)	3.277e-05	0.00836454	0.259107	20	424.444
Endometrial cancer	ATF6B	rs3117577	0.446987	-0.220088	0.80(0.69-0.91	8.336e-05	0.0170221	0.0596688	20	218
Endometrial cancer	CLN3	rs151228	0.200622	-0.285121	0.75(0.60-0.91)	0.00028803	0.047917	0.0648509	20	540.319
Endometrial cancer	SGF29	rs151232	0.56027	-0.100206	0.90(0.85-0.96)	0.00032852	0.047917	0.387344	20	5814.37
Kidney cancer	PLOD1	rs56243319	0.633457	0.310272	1.36(1.23-1.50)	1.06e-05	0.0107166	0.785195	20	7477.58
Liver cancer	ATP13A1	rs58434384	0.7374	0.73142	2.08(1.77-2.38)	2.3e-06	0.0023483	0.0275451	20	2639.35
Melanoma	CCND1	rs1960217	-0.184464	-0.00412235	1.00(0.99-1.00)	0.000101	0.0334647	0.938	20	411.418
Breast cancer	KCNN4	rs56681946	0.631845	0.00508938	1.01(1.00-1.01)	4.09e-05	0.0418407	0.388	20	7139.19
eQTL size effect: the effect size of a variant on mRNA expressions; β coefficient: regression coefficient of cancer on gene expression; OR: odd ratio; CI: confidence interval; SMR: summary-data-based Mendelian randomization; HEIDI: heterogeneity in dependent instruments

## Sheet: Table S4
Table S4: MR results for the association between ERS-related gene methylations and cancer outcomes
Type of cancer	Methylation probe	Gene	Instrumental variant	mQTL size effect	β coefficient	OR(95%CI)	p_SMR	FDR	p_HEIDI	nsnp_HEIDI
Breast cancer	cg27608154	BCL2L11	rs73954941	-1.50991	-0.00470298	1.00(0.99-1.00)	6.17e-06	0.0299677	0.542	11
Breast cancer	cg09907170	BCL2L11	rs73954941	0.813862	0.00872516	1.01(1.00-1.01)	1.6e-05	0.038856	0.534	7
Breast cancer	cg12129983	CCND1	rs9344	-0.346542	-0.0087237	0.99(0.99-1.00)	0.000189	0.0460444	0.3	13
Breast cancer	cg11920449	CDKN1A	rs2395655	-0.947178	-0.00306753	1.00(1.00-1.00)	0.000208	0.0460444	0.185	20
Breast cancer	cg24425727	CDKN1A	rs2395655	-0.921574	-0.00315276	1.00(1.00-1.00)	0.00021	0.0460444	0.172	20
Breast cancer	cg03032677	CDKN1A	rs3176336	0.68551	0.0043161	1.00(1.00-1.01)	0.000195	0.0460444	0.0922	20
Breast cancer	cg22577606	CYP51A1	rs10953069	1.51999	-0.00348594	1.00(0.99-1.00)	0.000129	0.0424178	0.301	20
Breast cancer	cg22904711	KCNN4	rs62116961	-0.267522	-0.0120633	0.99(0.98-0.99)	0.000237	0.0460444	0.0592	20
Breast cancer	cg16520312	MAPT	rs113790915	-0.593264	0.00604741	1.01(1.00-1.01)	0.000121	0.0424178	0.198	20
Breast cancer	cg05301556	MAPT	rs10445363	-0.558812	0.00638802	1.01(1.00-1.01)	0.000143	0.0434094	0.103	20
Breast cancer	cg18878992	MAPT	rs112155389	0.783971	-0.00458499	1.00(0.99-1.00)	9.26e-05	0.0415494	0.229	20
Breast cancer	cg11489262	MAPT	rs112995313	0.376161	-0.00956862	0.99(0.99-1.00)	0.000229	0.0460444	0.143	20
Breast cancer	cg00891649	MAPT	rs112003140	-0.722577	0.00499015	1.01(1.00-1.01)	9.41e-05	0.0415494	0.204	20
Breast cancer	cg14202850	MAPT	rs1724390	0.41482	-0.00891975	0.99(0.99-1.00)	0.000131	0.0424178	0.107	20
Breast cancer	cg24801230	MAPT	rs111751251	-1.59366	0.00228172	1.00(1.00-1.00)	7.85e-05	0.0415494	0.196	20
Breast cancer	cg18228076	MAPT	rs111751251	-1.48391	0.00245047	1.00(1.00-1.00)	7.97e-05	0.0415494	0.172	20
Breast cancer	cg02228913	MAPT	rs112572874	-1.38556	0.00265462	1.00(1.00-1.00)	4.84e-05	0.0415494	0.167	20
Breast cancer	cg00846647	MAPT	rs111751251	-1.18696	0.00306352	1.00(1.00-1.00)	8.46e-05	0.0415494	0.116	20
Breast cancer	cg21705961	MAPT	rs17689882	-0.736163	0.00496152	1.00(1.00-1.01)	7.54e-05	0.0415494	0.328	20
Breast cancer	cg07368061	MAPT	rs112003140	-0.839264	0.00429635	1.00(1.00-1.01)	8.54e-05	0.0415494	0.128	20
Breast cancer	cg09764761	MAPT	rs111541901	-0.755136	0.00474305	1.00(1.00-1.01)	0.000103	0.0416892	0.353	20
Breast cancer	cg01934064	MAPT	rs2668668	0.554709	-0.00637451	0.99(0.99-1.00)	0.000168	0.0460444	0.155	20
Breast cancer	cg05721485	MAPT	rs111970616	0.372114	-0.00968155	0.99(0.99-1.00)	0.000231	0.0460444	0.0562	20
Breast cancer	cg23202277	MAPT	rs112995313	0.405064	-0.00888586	0.99(0.99-1.00)	0.000189	0.0460444	0.321	20
Cervical cancer	cg00383136	HLA-DRA	rs9271539	0.224177	-0.00376254	1.00(0.99-1.00)	1.239e-05	0.0127586	0.0800405	20
Cervical cancer	cg15074838	HLA-DRA	rs9272785	-0.223415	-0.00441136	1.00(0.99-1.00)	6.989e-05	0.0427788	0.545392	14
Cervical cancer	cg06968241	HLA-DRA	rs9271684	0.193309	-0.00445345	1.00(0.99-1.00)	7.27e-05	0.0427788	0.0252403	8
Endometrial cancer	cg25518571	TERT	rs2736100	0.278847	-0.247465	0.78(0.66-0.90)	5.91819e-05	0.0220885	0.175344	10
Endometrial cancer	cg01693830	SEC61A1	rs4058156	-0.364599	0.25793	1.29(1.17-1.42)	8.97893e-05	0.0290438	0.076484	12
Endometrial cancer	cg09819222	CYP19A1	rs8042086	-0.327843	-0.327761	0.72(0.61-0.83)	6.4e-09	1.79524e-05	0.0711504	20
Endometrial cancer	cg14424631	CYP19A1	rs2899472	-0.435851	-0.263101	0.77(0.68-0.86)	7.4e-09	1.79524e-05	0.0848153	20
Endometrial cancer	cg12932492	CYP19A1	rs28490942	0.28796	0.379278	1.46(1.33-1.59)	1.21e-08	1.95697e-05	0.0832591	20
Endometrial cancer	cg12009872	CYP19A1	rs2899472	-0.400888	-0.286047	0.75(0.65-0.85)	1.67e-08	1.96021e-05	0.0770329	20
Endometrial cancer	cg19946085	CYP19A1	rs2414101	-0.31128	-0.335775	0.71(0.60-0.83)	2.02e-08	1.96021e-05	0.0131058	20
Endometrial cancer	cg04771084	CYP21A2	rs433061	-1.26866	0.0824413	1.09(1.05-1.13)	4.15341e-05	0.0183852	0.0585241	20
Endometrial cancer	cg09395195	EVI2A	rs731758	0.273164	0.294119	1.34(1.21-1.48)	1.50476e-05	0.0103012	0.5239	17
Endometrial cancer	cg22731440	HLA-B	rs2596495	-1.67811	0.0580433	1.06(1.03-1.09)	1.73539e-05	0.0103012	0.858153	20
Endometrial cancer	cg25645491	HLA-DRA	rs116667074	0.78525	-0.12609	0.88(0.82-0.94)	7.76812e-05	0.0269221	0.0761365	20
Endometrial cancer	cg08882389	HLA-DRA	rs116667074	-0.467375	0.211847	1.24(1.13-1.35)	0.000163475	0.0495738	0.03073	20
Endometrial cancer	cg06069861	NFE2L1	rs8067470	1.04729	-0.104886	0.90(0.85-0.95)	1.381e-05	0.0103012	0.18701	20
Endometrial cancer	cg01307671	NFE2L1	rs7222646	0.625851	-0.17887	0.84(0.75-0.92)	1.91078e-05	0.0103012	0.511617	20
Endometrial cancer	cg05340686	NFE2L1	rs11654342	0.610611	-0.176387	0.84(0.75-0.92)	4.16812e-05	0.0183852	0.471295	20
Lung cancer	cg04771084	CYP21A2	rs433061	-1.26866	-0.134008	0.87(0.82-0.93)	5.38e-07	0.001299	0.633	20
Lung cancer	cg21542078	TRPM4	rs12984522	-0.59478	0.138921	1.15(1.08-1.22)	4.24e-05	0.0170625	0.198	18
Lung cancer	cg17166338	TERT	rs401681	0.19722	-0.616469	0.54(0.28-0.80)	2.45e-06	0.00295776	0.0866	15
Lung cancer	cg14239983	SORL1	rs4598682	-2.72261	0.0785438	1.08(1.04-1.12)	6.29e-05	0.021489	0.66	4
Lung cancer	cg26614073	SCAP	rs145532912	-1.16507	0.198581	1.22(1.13-1.31)	3.15e-05	0.0152114	0.0925	20
Lung cancer	cg27386529	SCAP	rs115744844	-1.43635	0.15507	1.17(1.09-1.25)	9.15e-05	0.0256205	0.0972	20
Lung cancer	cg03521696	HLA-G	rs145043018	-0.67617	-0.12474	0.88(0.82-0.95)	9.55e-05	0.0256205	0.0156	20
Lung cancer	cg00937691	HLA-G	rs145043018	-0.535089	-0.157629	0.85(0.77-0.93)	0.000118	0.0284911	0.016	20
Lung cancer	cg25645491	HLA-DRA	rs116667074	0.78525	0.217987	1.24(1.16-1.33)	1.21e-06	0.0019477	0.309	20
Lung cancer	cg08882389	HLA-DRA	rs116667074	-0.467375	-0.366246	0.69(0.53-0.85)	5.94e-06	0.00409775	0.358	20
Lung cancer	cg12865025	HLA-DPB1	rs115971401	-1.92303	0.101395	1.11(1.06-1.16)	0.000107	0.0271949	0.507	20
Lung cancer	cg25355501	HLA-C	rs2523568	-0.391364	-0.2648	0.77(0.64-0.90)	7.12e-05	0.021489	0.0667	20
Lung cancer	cg10409680	HLA-C	rs9266076	-0.912311	-0.0893202	0.91(0.87-0.96)	0.00022	0.0419752	0.0209	20
Lung cancer	cg01064373	HLA-C	rs9266076	0.659337	0.123591	1.13(1.07-1.20)	0.000251	0.0448918	0.0222	20
Lung cancer	cg22731440	HLA-B	rs2596495	-1.67811	-0.0899721	0.91(0.88-0.95)	3.72e-06	0.00359278	0.175	20
Lung cancer	cg20408505	HLA-A	rs2747431	0.52132	0.16084	1.17(1.09-1.26)	0.000166	0.0381721	0.000298	20
Lung cancer	cg27449793	CYP21A2	rs9271545	0.383281	0.278558	1.32(1.19-1.45)	2.64e-05	0.0141651	0.129	20
Lung cancer	cg08557799	CYP21A2	rs497309	0.283982	0.634815	1.89(1.57-2.20)	6.69e-05	0.021489	0.0841	19
Ovarian cancer	cg18940763	XBP1	rs2013784	-0.333446	0.258873	1.30(1.15-1.44)	0.00031	0.0413363	0.347	20
Ovarian cancer	cg24063856	CRHR1	rs62057073	-0.315348	-0.36214	0.70(0.56-0.83)	9.89e-08	2.4293e-05	0.385	20
Ovarian cancer	cg16642545	CRHR1	rs111273167	-0.246458	-0.458496	0.63(0.44-0.82)	1.88e-06	0.000365582	0.0171	20
Ovarian cancer	cg08473090	CRHR1	rs199499	0.237827	0.433929	1.54(1.33-1.75)	4.65e-05	0.00723385	0.0716	11
Ovarian cancer	cg20626616	GHRL	rs27647	-0.359266	0.156124	1.17(1.09-1.25)	0.000168	0.0230605	0.223	20
Ovarian cancer	cg11030744	GHRL	rs35682	-1.18114	0.0400122	1.04(1.02-1.06)	0.000382	0.0472841	0.18	20
Ovarian cancer	cg08489410	GHRL	rs35682	-1.12514	0.0420037	1.04(1.02-1.07)	0.000385	0.0472841	0.258	20
Ovarian cancer	cg14059288	HTR2A	rs9534509	-0.752913	-0.154467	0.86(0.77-0.94)	0.000345	0.0447254	0.577	8
Ovarian cancer	cg24801230	MAPT	rs111751251	-1.59366	-0.0717217	0.93(0.91-0.95)	9.47e-13	2.20905e-09	0.148	20
Ovarian cancer	cg18228076	MAPT	rs111751251	-1.48391	-0.0770262	0.93(0.90-0.95)	1.11e-12	2.20905e-09	0.133	20
Ovarian cancer	cg02228913	MAPT	rs112572874	-1.38556	-0.0816276	0.92(0.90-0.94)	1.42e-12	2.20905e-09	0.0935	20
Ovarian cancer	cg00846647	MAPT	rs111751251	-1.18696	-0.0962964	0.91(0.88-0.94)	2.01e-12	2.34517e-09	0.108	20
Ovarian cancer	cg07368061	MAPT	rs112003140	-0.839264	-0.141195	0.87(0.83-0.91)	6.06e-12	5.6564e-09	0.187	20
Ovarian cancer	cg00891649	MAPT	rs112003140	-0.722577	-0.163996	0.85(0.80-0.90)	1.44e-11	9.60069e-09	0.196	20
Ovarian cancer	cg09764761	MAPT	rs111541901	-0.755136	-0.156528	0.86(0.81-0.90)	1.3e-11	9.60069e-09	0.645	20
Ovarian cancer	cg21705961	MAPT	rs17689882	-0.736163	-0.152684	0.86(0.81-0.90)	1.94e-11	1.13175e-08	0.0418	20
Ovarian cancer	cg18878992	MAPT	rs112155389	0.783971	0.144393	1.16(1.11-1.20)	2.33e-11	1.20823e-08	0.144	20
Ovarian cancer	cg16520312	MAPT	rs113790915	-0.593264	-0.189797	0.83(0.77-0.88)	8.99e-11	4.19563e-08	0.191	20
Ovarian cancer	cg05301556	MAPT	rs10445363	-0.558812	-0.205615	0.81(0.75-0.88)	2.34e-10	9.92798e-08	0.211	20
Ovarian cancer	cg01934064	MAPT	rs2668668	0.554709	0.201187	1.22(1.16-1.29)	2.87e-10	1.11619e-07	0.126	20
Ovarian cancer	cg23202277	MAPT	rs112995313	0.405064	0.278968	1.32(1.23-1.41)	2.61e-09	8.90064e-07	0.109	20
Ovarian cancer	cg14202850	MAPT	rs112746008	0.420325	0.269791	1.31(1.22-1.40)	2.67e-09	8.90064e-07	0.32	20
Ovarian cancer	cg11489262	MAPT	rs112995313	0.376161	0.300403	1.35(1.25-1.45)	8.33e-09	2.59174e-06	0.131	20
Ovarian cancer	cg05721485	MAPT	rs111970616	0.372114	0.303402	1.35(1.25-1.46)	9.88e-09	2.88187e-06	0.0837	20
Ovarian cancer	cg00480298	MAPT	rs112746008	0.33746	0.33604	1.40(1.28-1.52)	3.32e-08	9.11438e-06	0.0635	20
Ovarian cancer	cg12604352	MAPT	rs112310745	-0.333165	-0.341873	0.71(0.59-0.83)	4.74e-08	1.22898e-05	0.203	20
Ovarian cancer	cg10224600	MAPT	rs112197756	0.30095	0.375478	1.46(1.32-1.60)	1.58e-07	3.68693e-05	0.128	20
Ovarian cancer	cg05772917	MAPT	rs112155389	0.303643	0.372806	1.45(1.31-1.59)	2.07e-07	4.60033e-05	0.18	20
Ovarian cancer	cg11117266	MAPT	rs144416125	-0.265365	-0.425452	0.65(0.48-0.82)	9.16e-07	0.000194317	0.265	18
Ovarian cancer	cg21327887	MAPT	rs199503	0.27235	0.384432	1.47(1.31-1.63)	3.08e-06	0.000574974	0.0152	20
Ovarian cancer	cg11909912	MAPT	rs62062280	0.2342	0.485056	1.62(1.42-1.83)	4.36e-06	0.00078262	0.222	17
Ovarian cancer	cg05533539	MAPT	rs2243967	-0.227184	-0.508398	0.60(0.38-0.82)	5.8e-06	0.00100254	0.774	15
Ovarian cancer	cg27457921	MAPT	rs9899833	0.216433	0.377623	1.46(1.28-1.63)	2.07e-05	0.00333127	0.0454	19
Prostate cancer	cg04933135	AGER	rs192471087	0.296682	-0.168868	0.84(0.77-0.92)	2.6523e-05	0.00177159	0.569824	20
Prostate cancer	cg00689685	AGPAT1	rs41268896	-0.866262	-0.05264	0.95(0.93-0.97)	1.05e-07	2.48444e-05	0.329245	20
Prostate cancer	cg06750524	APOE	rs769449	0.374295	-0.123966	0.88(0.81-0.96)	0.000881221	0.0217012	0.306752	17
Prostate cancer	cg06008330	ASL	rs780998	0.444262	-0.0569484	0.94(0.91-0.98)	0.00204568	0.0424457	0.231453	9
Prostate cancer	cg21937169	ASL	rs13247295	0.35507	-0.0720985	0.93(0.88-0.98)	0.0021375	0.0441629	0.277288	11
Prostate cancer	cg07679836	BAK1	rs210142	-0.88103	0.032235	1.03(1.01-1.05)	0.00151596	0.0337526	0.451509	20
Prostate cancer	cg09877117	BBC3	rs113304060	0.475128	0.109655	1.12(1.05-1.18)	0.00113286	0.0266851	0.993388	16
Prostate cancer	cg18054578	BBC3	rs113304060	0.39977	0.130325	1.14(1.06-1.22)	0.00161305	0.0352702	0.638402	4
Prostate cancer	cg16445842	BCL2	rs949037	-0.243819	-0.118941	0.89(0.82-0.96)	0.00130003	0.0300424	0.125516	11
Prostate cancer	cg23163513	BRSK2	rs12577343	-0.27904	-0.0974771	0.91(0.84-0.97)	0.00248629	0.0498896	0.0537169	20
Prostate cancer	cg19066141	COL2A1	rs3803182	0.294211	-0.209713	0.81(0.71-0.91)	5.6063e-05	0.00231664	0.286964	12
Prostate cancer	cg08886711	COL2A1	rs1859444	0.278737	-0.172564	0.84(0.75-0.94)	0.000306602	0.00917173	0.0141318	12
Prostate cancer	cg04771084	CYP21A2	rs433061	-1.26866	0.0465846	1.05(1.03-1.07)	1.8904e-05	0.00136256	0.0380254	20
Prostate cancer	cg08557799	CYP21A2	rs497309	0.283982	-0.18804	0.83(0.72-0.94)	0.000645116	0.0166433	0.0836153	20
Prostate cancer	cg05431670	DAXX	rs3106191	1.04429	0.0341859	1.03(1.02-1.05)	3.7419e-05	0.00205469	0.0332545	20
Prostate cancer	cg13826470	DAXX	rs3106191	0.666871	0.0535336	1.05(1.03-1.08)	4.6784e-05	0.00209283	0.153941	20
Prostate cancer	cg26521092	DAXX	rs3106191	0.613508	0.05819	1.06(1.03-1.09)	4.9153e-05	0.00215919	0.220674	20
Prostate cancer	cg04086445	DAXX	rs3106191	-0.323621	-0.110314	0.90(0.84-0.95)	0.000152221	0.00533187	0.338956	20
Prostate cancer	cg26500914	DAXX	rs2282851	0.29257	0.12168	1.13(1.06-1.19)	0.000235206	0.00749585	0.355561	5
Prostate cancer	cg03477252	DAXX	rs3106191	0.271433	0.131524	1.14(1.07-1.21)	0.000281511	0.00874298	0.174899	7
Prostate cancer	cg22904406	DAXX	rs3106191	0.237507	0.150311	1.16(1.08-1.25)	0.0004628	0.0128217	0.279772	4
Prostate cancer	cg17218045	DHDDS	rs11247963	0.439596	0.0709743	1.07(1.03-1.12)	0.00221434	0.0455574	0.281749	19
Prostate cancer	cg16267850	FAAH	rs72677602	-0.450339	-0.0881558	0.92(0.88-0.96)	2.0891e-05	0.0014763	0.161069	20
Prostate cancer	cg18261491	FAAH	rs113745511	-0.375314	-0.105512	0.90(0.85-0.95)	3.5807e-05	0.00205469	0.138051	19
Prostate cancer	cg06911238	FAAH	rs12137934	-0.20414	-0.163123	0.85(0.75-0.95)	0.00175105	0.0379473	0.178391	6
Prostate cancer	cg07274523	GPX1	rs34293138	-0.688309	0.04097	1.04(1.02-1.07)	0.00120607	0.0282732	0.0254699	20
Prostate cancer	cg05244766	GSTP1	rs4320958	-0.356921	-0.0876945	0.92(0.87-0.96)	0.000256033	0.00800267	0.105311	20
Prostate cancer	cg11566244	GSTP1	rs4930436	0.649554	0.0449539	1.05(1.02-1.07)	0.000378804	0.010865	0.197441	20
Prostate cancer	cg06928838	GSTP1	rs4930436	0.400173	0.0729684	1.08(1.03-1.12)	0.000516998	0.0140831	0.0541573	20
Prostate cancer	cg09038676	GSTP1	rs4930444	0.537415	0.0530316	1.05(1.02-1.08)	0.000564039	0.0150434	0.142917	20
Prostate cancer	cg11808100	HLA-A	rs2471863	0.833221	0.0504068	1.05(1.03-1.07)	4.65e-07	7.85036e-05	0.051303	20
Prostate cancer	cg22731440	HLA-B	rs2596495	-1.67811	0.0345627	1.04(1.02-1.05)	1.729e-06	0.000192824	0.0136536	20
Prostate cancer	cg16097079	HLA-C	rs112525507	0.578669	-0.107834	0.90(0.83-0.96)	0.00156378	0.0345022	0.112074	14
Prostate cancer	cg25764570	HLA-DRA	rs9271648	0.670662	-0.0538274	0.95(0.92-0.97)	9.888e-06	0.000860962	0.693624	20
Prostate cancer	cg15074838	HLA-DRA	rs9272785	-0.223415	-0.314213	0.73(0.59-0.87)	1.5698e-05	0.00117759	0.0104297	20
Prostate cancer	cg25645491	HLA-DRA	rs116667074	0.78525	-0.0658389	0.94(0.90-0.97)	9.4536e-05	0.00357331	0.0361524	20
Prostate cancer	cg06204447	HLA-DRB1	rs9271464	-1.04665	-0.0261788	0.97(0.96-0.99)	0.00191225	0.0405397	0.652298	20
Prostate cancer	cg06316104	HLA-G	rs147376303	-0.835656	0.0502599	1.05(1.03-1.07)	1.526e-06	0.000192824	0.135303	20
Prostate cancer	cg13130352	HLA-G	rs144125760	-0.260353	0.164008	1.18(1.10-1.26)	4.5811e-05	0.0020867	0.354175	15
Prostate cancer	cg23110482	HLA-G	rs2734907	0.266425	0.155766	1.17(1.09-1.24)	5.4582e-05	0.00229433	0.298788	16
Prostate cancer	cg03521696	HLA-G	rs146526194	-0.68941	0.0432254	1.04(1.02-1.07)	0.000462365	0.0128217	0.0360709	20
Prostate cancer	cg17494781	HSPA1A	rs1043618	-0.427582	0.126525	1.13(1.09-1.18)	5e-09	1.52375e-06	0.250155	20
Prostate cancer	cg17494781_1459	HSPA1A	rs1043618	-0.427582	0.126525	1.13(1.09-1.18)	5e-09	1.52375e-06	0.250155	20
Prostate cancer	cg24239961	HSPA1B	rs1144708	0.479208	-0.111017	0.89(0.86-0.93)	4e-09	1.52375e-06	0.180029	20
Prostate cancer	cg16372051	HSPA1B	rs1008438	0.274625	-0.186072	0.83(0.76-0.90)	7.06e-07	0.000108897	0.10476	20
Prostate cancer	cg04835051	HSPA1B	rs1008438	0.275318	-0.185604	0.83(0.76-0.90)	7.2e-07	0.000108897	0.546927	20
Prostate cancer	cg24631716	HSPA1L	rs707938	-0.252005	0.165076	1.18(1.10-1.26)	5.3133e-05	0.00225284	0.0622885	20
Prostate cancer	cg24631716_1449	HSPA1L	rs707938	-0.252005	0.165076	1.18(1.10-1.26)	5.3133e-05	0.00225284	0.0622885	20
Prostate cancer	cg15665090	HSPA1L	rs2227956	0.267455	0.149184	1.16(1.07-1.25)	0.000881207	0.0217012	0.0881831	12
Prostate cancer	cg05169988	IGF1R	rs34038360	-0.632832	-0.0515145	0.95(0.92-0.98)	0.000166301	0.00567996	0.855476	20
Prostate cancer	cg27438980	IGF1R	rs4966007	-0.271112	-0.115082	0.89(0.82-0.96)	0.000815049	0.0203855	0.123129	19
Prostate cancer	cg19297427	INS	rs689	0.278247	0.162086	1.18(1.10-1.25)	2.6265e-05	0.00177159	0.0239044	13
Prostate cancer	cg09864961	INS	rs3842727	-0.265732	-0.158054	0.85(0.78-0.93)	4.7874e-05	0.00212212	0.0101003	13
Prostate cancer	cg26667550	LMNA	rs568036	-2.41001	-0.0270123	0.97(0.96-0.99)	0.000787385	0.0198927	0.0540691	20
Prostate cancer	cg19238380	LMNA	rs568036	-1.30419	-0.049916	0.95(0.92-0.98)	0.000961631	0.0234446	0.0673402	19
Prostate cancer	cg27182012	LMNA	rs610918	-1.306	-0.0490812	0.95(0.92-0.98)	0.00101655	0.0245382	0.0564277	18
Prostate cancer	cg17453456	LMNA	rs10158218	-1.98488	-0.0312361	0.97(0.95-0.99)	0.00135521	0.0308785	0.0214134	20
Prostate cancer	cg13088003	MIA3	rs1024065	-0.516005	-0.0744179	0.93(0.88-0.98)	0.00199593	0.0417689	0.230766	4
Prostate cancer	cg26990733	MICA	rs2596494	0.312423	0.165481	1.18(1.11-1.25)	1.3548e-05	0.00108295	0.132676	20
Prostate cancer	cg07103722	MICA	rs59727727	0.93995	-0.0447896	0.96(0.93-0.98)	0.000319577	0.00944398	0.0693566	20
Prostate cancer	cg02248037	MICB	rs2894221	-0.39677	0.0917408	1.10(1.05-1.14)	2.3735e-05	0.00163003	0.0267862	20
Prostate cancer	cg08360726	PLD3	rs10423896	-0.698608	0.0531056	1.05(1.02-1.09)	0.00107208	0.0256248	0.129351	20
Prostate cancer	cg16140548	PLG	rs112376176	0.581716	0.199754	1.22(1.13-1.31)	1.5228e-05	0.00116018	0.695556	4
Prostate cancer	cg11706729	PSMB8	rs150371615	-0.85933	0.150233	1.16(1.07-1.25)	0.00148375	0.0334942	0.374096	13
Prostate cancer	cg24195524	RNF5	rs3130285	-0.540518	-0.0734481	0.93(0.89-0.97)	0.000981152	0.0238015	0.042559	20
Prostate cancer	cg06520812	RTN2	rs10402243	-0.341201	-0.0858731	0.92(0.86-0.97)	0.00234844	0.0477708	0.893813	20
Prostate cancer	cg22509027	RYR1	rs2960340	0.751457	-0.0428501	0.96(0.93-0.98)	0.00056459	0.0150434	0.122565	20
Prostate cancer	cg13685833	SCP2	rs12040433	0.42126	-0.0837962	0.92(0.88-0.96)	0.000106984	0.00395192	0.643022	20
Prostate cancer	cg12220753	SCP2	rs56222568	0.289942	-0.119679	0.89(0.82-0.95)	0.000210591	0.00689156	0.751117	20
Prostate cancer	cg03609269	SCP2	rs11585570	0.220042	-0.159061	0.85(0.76-0.94)	0.000392968	0.0112053	0.450245	20
Prostate cancer	cg08859206	SCP2	rs12405280	1.02932	-0.0341002	0.97(0.95-0.98)	3.2384e-05	0.00205469	0.254792	20
Prostate cancer	cg25767906	SCP2	rs12405280	0.95934	-0.0365877	0.96(0.95-0.98)	3.3292e-05	0.00205469	0.248761	20
Prostate cancer	cg01802117	SCP2	rs12405280	0.585108	-0.0599889	0.94(0.91-0.97)	4.5951e-05	0.0020867	0.187123	20
Prostate cancer	cg03579872	SCP2	rs12037492	0.502617	-0.0694366	0.93(0.90-0.97)	5.7776e-05	0.00236736	0.328146	20
Prostate cancer	cg27535305	SCP2	rs1242331	0.981997	-0.0344197	0.97(0.95-0.98)	7.7282e-05	0.00299069	0.488258	20
Prostate cancer	cg05232215	SCP2	rs1242331	0.690034	-0.0489831	0.95(0.93-0.98)	9.1078e-05	0.0034695	0.405856	20
Prostate cancer	cg22082456	SCP2	rs562641	0.354112	-0.0946028	0.91(0.86-0.96)	0.000149861	0.00529509	0.354482	20
Prostate cancer	cg00581603	SCP2	rs56222568	-0.343514	0.101015	1.11(1.05-1.16)	0.000175311	0.00589529	0.592375	20
Prostate cancer	cg13078931	SCP2	rs550561	-0.307279	0.109021	1.12(1.06-1.17)	0.000201672	0.00664427	0.344489	20
Prostate cancer	cg24543286	SCP2	rs1242331	0.292581	-0.115524	0.89(0.83-0.95)	0.000253497	0.00797452	0.686818	20
Prostate cancer	cg04310824	SCP2	rs11206043	0.251662	-0.131923	0.88(0.80-0.95)	0.00033789	0.00992501	0.221	20
Prostate cancer	cg16511445	SEC22B	rs76051950	-0.318276	-0.162438	0.85(0.75-0.95)	0.00132817	0.0304044	0.0371805	5
Prostate cancer	cg10167316	SEC61A1	rs3732402	0.198316	0.301539	1.35(1.23-1.48)	1.939e-06	0.000210101	0.0190686	10
Prostate cancer	cg26678143	SEC62	rs9416	-1.30255	-0.0233388	0.98(0.96-0.99)	0.00243346	0.0490312	0.240204	20
Prostate cancer	cg22367705	SLC9A1	rs6598871	1.08609	-0.0242153	0.98(0.96-0.99)	0.00202656	0.0422287	0.402042	20
Prostate cancer	cg15030378	SREBF1	rs12938501	-0.476248	-0.0823101	0.92(0.89-0.96)	5.397e-06	0.000487329	0.974694	20
Prostate cancer	cg08129017	SREBF1	rs9902941	0.360268	0.109641	1.12(1.07-1.16)	1.1718e-05	0.00098512	0.663064	20
Prostate cancer	cg26588076	SREBF1	rs11656665	0.30102	0.136204	1.15(1.08-1.21)	1.2027e-05	0.00099396	0.170971	20
Prostate cancer	cg09796270	SREBF1	rs4925115	0.230704	0.168614	1.18(1.10-1.27)	0.000101401	0.00380332	0.950823	20
Prostate cancer	cg03641529	SREBF1	rs11078399	0.204736	0.19635	1.22(1.12-1.32)	0.00013552	0.00494052	0.630971	20
Prostate cancer	cg14808739	SREBF1	rs11656665	0.196609	0.208536	1.23(1.12-1.34)	0.000153089	0.00533187	0.89566	20
Prostate cancer	cg03963689	SREBF1	rs12951376	0.224596	0.167412	1.18(1.09-1.27)	0.000299572	0.00901675	0.682363	20
Prostate cancer	cg19488206	STK25	rs34506685	0.283625	-0.127281	0.88(0.81-0.96)	0.000815252	0.0203855	0.0383878	11
Prostate cancer	cg08129953	STK25	rs113739568	0.311184	0.191527	1.21(1.10-1.32)	0.000820545	0.0204132	0.241443	6
Prostate cancer	cg25744682	TAP2	rs241437	-1.08916	0.0444379	1.05(1.03-1.06)	3e-09	1.52375e-06	0.0505609	20
Prostate cancer	cg19887824	TAP2	rs241439	-0.722375	0.0675549	1.07(1.05-1.09)	5e-09	1.52375e-06	0.0292307	20
Prostate cancer	cg24018948	TAP2	rs41316552	-0.982749	-0.0537268	0.95(0.93-0.97)	2.617e-06	0.0002715	0.0125429	20
Prostate cancer	cg15785389	TAP2	rs241430	-0.232175	-0.178744	0.84(0.75-0.92)	3.8142e-05	0.00205469	0.0882862	7
Prostate cancer	cg23560159	TAP2	rs2071544	0.413561	0.0812456	1.08(1.05-1.12)	5.1492e-05	0.00224174	0.0292651	20
Prostate cancer	cg10088320	TAP2	rs2071544	0.37884	0.0886918	1.09(1.05-1.14)	6.0655e-05	0.00244425	0.0553736	20
Prostate cancer	cg08998192	TAP2	rs2071544	0.236542	0.142047	1.15(1.08-1.23)	0.000218473	0.00700838	0.0197934	9
Prostate cancer	cg22230640	TAP2	rs2071552	0.26933	0.116957	1.12(1.06-1.19)	0.000310737	0.00923874	0.130739	17
Prostate cancer	cg05420994	TAP2	rs2071544	-0.212196	-0.158344	0.85(0.77-0.94)	0.000345193	0.0100788	0.0646093	14
Prostate cancer	cg18050892	TAP2	rs2071545	0.247165	-0.155766	0.86(0.77-0.94)	0.000349905	0.0101556	0.0336889	7
Prostate cancer	cg11668794	TAP2	rs2071552	0.170791	0.184436	1.20(1.09-1.31)	0.00128548	0.0298475	0.46476	6
Prostate cancer	cg25823314	TAP2	rs2071474	-0.252422	0.122018	1.13(1.05-1.21)	0.00157586	0.0346121	0.0135068	12
Prostate cancer	cg06375761	TAPBP	rs3106191	1.18214	0.0301995	1.03(1.02-1.04)	3.5882e-05	0.00205469	0.0362947	20
Prostate cancer	cg13638257	TAPBP	rs3106191	1.16278	0.0307023	1.03(1.02-1.05)	3.6065e-05	0.00205469	0.0377601	20
Prostate cancer	cg26083458	TAPBP	rs3106191	1.12538	0.0317226	1.03(1.02-1.05)	3.6501e-05	0.00205469	0.0385888	20
Prostate cancer	cg14419102	TAPBP	rs3106191	1.12175	0.0318253	1.03(1.02-1.05)	3.658e-05	0.00205469	0.0346363	20
Prostate cancer	cg18353226	TAPBP	rs3106191	0.991666	0.036	1.04(1.02-1.05)	3.8488e-05	0.00205469	0.0586036	20
Prostate cancer	cg05700142	TAPBP	rs3106191	0.971927	0.0367312	1.04(1.02-1.05)	3.8864e-05	0.00205469	0.0310795	20
Prostate cancer	cg02863594	TAPBP	rs3106191	0.931279	0.0383344	1.04(1.02-1.06)	3.9626e-05	0.00205469	0.0466841	20
Prostate cancer	cg20998791	TAPBP	rs3106191	0.886283	0.0402806	1.04(1.02-1.06)	4.0701e-05	0.00205469	0.0516959	20
Prostate cancer	cg01253676	TAPBP	rs3106191	0.856546	0.041679	1.04(1.02-1.06)	4.1471e-05	0.00205469	0.0579437	20
Prostate cancer	cg01654446	TAPBP	rs3106191	0.855008	0.041754	1.04(1.02-1.06)	4.1478e-05	0.00205469	0.0543573	20
Prostate cancer	cg12589538	TAPBP	rs3106191	0.808109	0.0441772	1.05(1.02-1.07)	4.2861e-05	0.00205469	0.227985	20
Prostate cancer	cg03780271	TAPBP	rs3106191	0.799928	0.044629	1.05(1.02-1.07)	4.2938e-05	0.00205469	0.0253135	20
Prostate cancer	cg18930100	TAPBP	rs3106191	0.724931	0.0492461	1.05(1.03-1.07)	4.6053e-05	0.0020867	0.0617393	20
Prostate cancer	cg11796996	TAPBP	rs3106191	0.724466	0.0492777	1.05(1.03-1.07)	4.6219e-05	0.0020867	0.403601	20
Prostate cancer	cg06230948	TAPBP	rs3106191	0.262779	0.135856	1.15(1.07-1.22)	0.000295812	0.00895888	0.0481489	20
Prostate cancer	cg17621507	TAPBP	rs2282851	0.220467	0.161475	1.18(1.08-1.27)	0.000568947	0.0150771	0.603437	3
Prostate cancer	cg07380026	TERT	rs428499	-0.306371	-0.120442	0.89(0.81-0.96)	0.00145115	0.0329106	0.0397025	20
Prostate cancer	cg08573687	TH	rs11564691	-0.204351	-0.499141	0.61(0.41-0.80)	4.73e-07	7.85036e-05	0.0159135	11
Prostate cancer	cg25974617	TRAM1	rs73685694	-0.586211	0.10167	1.11(1.05-1.16)	0.000492974	0.0135042	0.434773	20
Prostate cancer	cg15628222	TRAM1	rs111745460	-0.453835	0.133088	1.14(1.07-1.22)	0.000642475	0.0166433	0.156404	18
Prostate cancer	cg08257088	TRAP1	rs117036567	0.632671	-0.0893039	0.91(0.86-0.97)	0.00188117	0.0400549	0.644126	20
Prostate cancer	cg13160331	TSPO	rs138909	0.193332	0.338278	1.40(1.26-1.54)	2.722e-06	0.00027651	0.188603	7
Prostate cancer	cg22796458	UBQLN4	rs3754293	-0.453071	-0.056724	0.94(0.91-0.98)	0.0019371	0.0408888	0.233168	20
Prostate cancer	cg18940763	XBP1	rs2013784	-0.333446	-0.127457	0.88(0.80-0.96)	0.0015018	0.0337455	0.0626188	20
Prostate cancer	cg16371538	ZC3H12A	rs2783726	-0.513171	-0.0547576	0.95(0.92-0.98)	0.000599749	0.0158074	0.357091	20
Prostate cancer	cg03140118	ZC3H12A	rs2783730	0.616476	0.045095	1.05(1.02-1.07)	0.000617391	0.0160984	0.429037	20
Prostate cancer	cg15949277	ZC3H12A	rs2492301	0.275395	0.0973148	1.10(1.04-1.16)	0.00183501	0.0394164	0.628979	20
Stomach cancer	cg15699386	MUC1	rs2070803	-0.221538	-1.04136	0.35(0.01-0.69)	0	0	0.0377883	20
Stomach cancer	cg17874413	AGER	rs143299630	-1.43501	0.0839019	1.09(1.05-1.13)	6.22e-05	0.0275546	0.287673	3
Stomach cancer	cg00700324	BAK1	rs511515	-0.27958	0.335503	1.40(1.25-1.55)	1.41e-05	0.00763437	0.0367318	11
Stomach cancer	cg17294865	HLA-DPB1	rs2071025	-0.821767	-0.0941873	0.91(0.87-0.95)	6.1e-06	0.00511665	0.0680678	20
Stomach cancer	cg23333490	HLA-DPB1	rs9277935	-1.0363	-0.0731448	0.93(0.90-0.96)	7.1e-06	0.00511665	0.198598	20
Stomach cancer	cg20981163	HLA-DPB1	rs9277935	-1.03112	-0.0735123	0.93(0.90-0.96)	7.1e-06	0.00511665	0.219666	20
Stomach cancer	cg06484169	HLA-DPB1	rs9277935	-0.936427	-0.080946	0.92(0.89-0.96)	7.6e-06	0.00511665	0.328724	20
Stomach cancer	cg13921245	HLA-DPB1	rs9277935	0.849684	0.0892096	1.09(1.05-1.13)	8.4e-06	0.00511665	0.195138	20
Stomach cancer	cg15734436	HLA-DPB1	rs9277935	-0.494839	-0.153181	0.86(0.79-0.93)	1.92e-05	0.00935616	0.131924	16
Stomach cancer	cg20100408	HLA-DPB1	rs9277935	0.308352	0.245823	1.28(1.16-1.40)	8.11e-05	0.0329334	0.191528	9
Stomach cancer	cg24239961	HSPA1B	rs1144708	0.479208	-0.13564	0.87(0.81-0.94)	9.55e-05	0.0357978	0.0104133	20
Thyroid cancer	cg22651812	NRG1	rs2466073	0.285638	-0.702988	0.50(0.18-0.81)	1.3e-05	0.0316745	0.232898	20
mQTL: methylation quantitative trait loci; mQTL size effect: the effect size of a variant on DNA methylation; β coefficient: regression coefficient of cancer on DNA methylation; OR: odd ratio; CI: confidence interval; SMR: summary-data-based Mendelian randomization; HEIDI: heterogeneity in dependent instruments

## Sheet: Table S5
Table S5: Colocalization results of mQTLs and GWAS
Cancer	Methylation probe	Gene	PP.H0	PP.H1	PP.H2	PP.H3	PP.H4
Breast cancer	cg27608154	BCL2L11	4.05571e-113	0.0339288	1.48613e-113	0.0114779	0.954593
Breast cancer	cg09907170	BCL2L11	3.97627e-27	0.0320389	1.45699e-27	0.0107826	0.957179
Cervical cancer	cg00383136	HLA-DRA	6.92194e-10	1.39811e-06	1.39811e-06	0.0185814	0.981408
Endometrial cancer	cg09819222	CYP19A1	4.11205e-27	2.46147e-19	2.46147e-19	0.155094	0.844906
Endometrial cancer	cg12932492	CYP19A1	5.173e-24	3.09655e-16	3.09655e-16	0.134921	0.865079
Endometrial cancer	cg19946085	CYP19A1	2.40782e-25	1.44132e-17	1.44132e-17	0.144537	0.855463
Endometrial cancer	cg04771084	CYP21A2	3.13684e-220	1.64094e-219	1.64094e-219	0.0265896	0.968271
Endometrial cancer	cg09395195	EVI2A	7.81651e-14	7.6902e-12	7.6902e-12	0.0278721	0.971835
Endometrial cancer	cg22731440	HLA-B	0	0.00240525	0	0.0123509	0.985244
Endometrial cancer	cg08882389	HLA-DRA	2.08462e-18	0.00752327	1.01821e-17	0.0364416	0.956035
Endometrial cancer	cg25518571	TERT	2.14182e-13	0.00373516	2.2804e-13	0.00318199	0.993083
Lung cancer	cg04771084	CYP21A2	3.75659e-222	2.00358e-219	2.00358e-219	0.0325311	0.967407
Lung cancer	cg27449793	CYP21A2	1.48974e-19	7.94561e-17	7.94561e-17	0.196242	0.803389
Lung cancer	cg08557799	CYP21A2	1.3309e-08	7.09841e-06	7.09841e-06	0.00935011	0.990625
Lung cancer	cg08882389	HLA-DRA	2.02269e-20	1.072e-17	1.072e-17	0.0383346	0.961593
Lung cancer	cg14239983	SORL1	1.3309e-08	7.09841e-06	7.09841e-06	0.00935011	0.990625
Ovarian cancer	cg20626616	GHRL	8.20064e-23	0.0433734	5.36119e-23	0.0275535	0.929073
Ovarian cancer	cg14059288	HTR2A	9.94328e-18	0.0411415	1.11026e-17	0.0451048	0.913754
Prostate cancer	cg06750524	APOE	1.84745e-09	0.0967745	4.85927e-10	0.0246954	0.87853
Prostate cancer	cg05169988	IGF1R	3.53103e-79	0.10573	9.49483e-80	0.0279091	0.866361
Prostate cancer	cg27438980	IGF1R	4.36774e-11	0.143042	1.17445e-11	0.0379686	0.818989
Prostate cancer	cg16511445	SEC22B	4.50348e-05	0.150892	1.32415e-05	0.0435611	0.805488
Prostate cancer	cg15030378	SREBF1	4.64311e-45	0.00313715	7.55946e-44	0.0501292	0.946734
Prostate cancer	cg08129017	SREBF1	9.46459e-23	0.00233005	1.54093e-21	0.0369749	0.960695
Prostate cancer	cg26588076	SREBF1	1.60999e-16	0.00286189	2.62127e-15	0.0456438	0.951494
Prostate cancer	cg09796270	SREBF1	1.27095e-08	0.00445373	2.06923e-07	0.0715868	0.923959
Prostate cancer	cg03641529	SREBF1	3.71053e-07	0.00292473	6.04104e-06	0.0466666	0.950402
Prostate cancer	cg14808739	SREBF1	1.53103e-06	0.00308746	2.49272e-05	0.0493203	0.947566
Prostate cancer	cg03963689	SREBF1	6.13626e-07	0.0106837	9.99066e-06	0.173129	0.816176
Prostate cancer	cg15628222	TRAM1	2.96162e-09	0.0758918	3.49282e-09	0.0887426	0.835366
PP.H1: posterior probability of H1; PP.H2: posterior probability of H2; PP.H3: posterior probability of H3;PP.H4: posterior probability of H4; PP.H4 >0·8 as the cut-off for the evidence of colocalization of cancer GWAS and mQTL association

## Sheet: Table S6
Table S6: SMR results of the association between DNA methylation and expression of ERS-related genes
Expo_ID	Expo_Chr	Expo_Gene	Expo_bp	Outco_ID	Outco_Chr	Outco_Gene	Outco_bp	topSNP	topSNP_chr	topSNP_bp	A1	A2	Freq	b_Outco	se_Outco	p_Outco	b_Expo	se_Expo	p_Expo	b_SMR	se_SMR	p_SMR	p_HEIDI	nsnp_HEIDI	FDR
cg00174851	7	AKR1B1	134142981	ENSG00000085662	7	AKR1B1	134135569	rs1646764	7	134216444	G	C	0.450298	0.260251	0.00820928	1.45e-220	-0.238012	0.0322908	1.7e-13	-1.09344	0.152303	7e-13	0.444	20	7.74e-12
cg26099837	14	AKT1	105255361	ENSG00000142208	14	AKT1	105248887	rs4983559	14	105277209	G	A	0.39165	-0.276622	0.00937119	1.68e-191	0.34285	0.0327634	1.26e-25	-0.80683	0.0818037	6.02e-23	0.0192	6	1.64e-21
cg08715877	4	ANXA5	122618117	ENSG00000164111	4	ANXA5	122603689	rs11098635	4	122586056	A	G	0.246521	0.558292	0.00862749	0	-0.22146	0.0350917	2.77e-10	-2.52096	0.401357	3.36e-10	0.024	9	2.69e-09
cg06625004	1	ARF1	228278432	ENSG00000143761	1	ARF1	228278636	rs11582265	1	228274018	T	C	0.0586481	0.091649	0.0150664	1.18e-09	-1.32321	0.0555086	1.35e-125	-0.0692626	0.0117511	3.77e-09	0.063	20	2.56e-08
cg10673740	10	BAG3	121411826	ENSG00000151929	10	BAG3	121424106	rs118117788	10	121710488	T	C	0.0139165	-0.333946	0.0414407	7.73e-16	0.986526	0.12195	5.99e-16	-0.338507	0.0592921	1.14e-08	0.0101	8	7.17e-08
cg23707289	18	BCL2	60988099	ENSG00000171791	18	BCL2	60888970	rs1801018	18	60985879	C	T	0.475149	0.0205818	0.00802223	0.0103	-0.582736	0.0296123	3.28e-86	-0.0353193	0.013883	0.011	0.141	20	0.0313155
cg16445842	18	BCL2	60986860	ENSG00000171791	18	BCL2	60888970	rs949037	18	60979013	A	G	0.414513	-0.0257492	0.00803808	0.00136	-0.243819	0.0315424	1.08e-14	0.105608	0.0356862	0.00308	0.769	11	0.00991905
cg13989999	20	BCL2L1	30309717	ENSG00000171552	20	BCL2L1	30282023	rs8118150	20	30436088	A	G	0.241551	-0.0663687	0.00966376	6.52e-12	0.272739	0.0402864	1.29e-11	-0.243342	0.050472	1.43e-06	0.236	20	6.99e-06
cg12873919	20	BCL2L1	30309627	ENSG00000171552	20	BCL2L1	30282023	rs1075698	20	30387992	C	G	0.233598	-0.0668016	0.00966318	4.75e-12	0.328922	0.0404874	4.51e-16	-0.203093	0.038575	1.4e-07	0.175	20	7.77e-07
cg08257293	20	BCL2L1	30308440	ENSG00000171552	20	BCL2L1	30282023	rs6058460	20	30363071	A	G	0.234592	-0.0657921	0.00965713	9.57e-12	0.443691	0.0402636	3.07e-28	-0.148284	0.0255892	6.84e-09	0.039	20	4.42e-08
cg16006004	17	BRCA1	41278241	ENSG00000012048	17	BRCA1	41259301	rs34743495	17	41349312	A	G	0.357853	0.239099	0.00911087	8.52e-152	0.197539	0.0357761	3.36e-08	1.21039	0.224012	6.54e-08	0.0472	12	3.85e-07
cg25067162	17	BRCA1	41277974	ENSG00000012048	17	BRCA1	41259301	rs9891977	17	41437398	G	A	0.366799	0.222028	0.00825899	3.45e-159	0.454418	0.0331835	1.1e-42	0.488599	0.0400419	3.03e-34	0.376	20	1.46e-32
cg25992874	7	CASP2	142997642	ENSG00000106144	7	CASP2	142995048	rs4647322	7	142998021	C	T	0.054672	-0.0566099	0.0183014	0.00198	0.726889	0.0718427	4.61e-24	-0.0778797	0.026328	0.0031	0.107	14	0.00997038
cg20897119	7	CAV1	116164422	ENSG00000105974	7	CAV1	116183036	rs2191500	7	116138666	C	A	0.296223	0.0343643	0.00842509	4.53e-05	0.209747	0.0345174	1.23e-09	0.163837	0.0483778	0.000708	0.0865	11	0.00256637
cg17655614	16	CDH1	68770944	ENSG00000039068	16	CDH1	68820286	rs9940250	16	68766813	C	T	0.119284	-0.252909	0.0116972	1.13e-103	0.306347	0.0492831	5.1e-10	-0.825563	0.138191	2.31e-09	0.0593	10	1.61e-08
cg05785947	16	CDH1	68771059	ENSG00000039068	16	CDH1	68820286	rs9940250	16	68766813	C	T	0.119284	-0.252909	0.0116972	1.13e-103	0.329909	0.0503077	5.46e-11	-0.766602	0.122157	3.48e-10	0.21	8	2.75e-09
cg08179530	6	CDKN1A	36648295	ENSG00000124762	6	CDKN1A	36649710	rs3176320	6	36646788	G	A	0.336978	-0.14919	0.00830229	3.36e-72	0.203995	0.0331504	7.57e-10	-0.731344	0.125623	5.82e-09	0.011	14	3.79e-08
cg15474579	6	CDKN1A	36645812	ENSG00000124762	6	CDKN1A	36649710	rs762624	6	36645588	C	A	0.237575	-0.196829	0.00877399	1.87e-111	-0.557486	0.0361977	1.61e-53	0.353065	0.0278071	6.15e-37	0.0136	20	3.28e-35
cg02930951	20	CEBPB	48806066	ENSG00000172216	20	CEBPB	48808294	rs1889237	20	48905978	G	A	0.418489	-0.114103	0.00812597	8.65e-45	-0.230075	0.0348674	4.15e-11	0.49594	0.0830437	2.34e-09	0.029	20	1.62e-08
cg07110182	11	CHEK1	125494439	ENSG00000149554	11	CHEK1	125520593	rs3731395	11	125496399	A	G	0.0725646	0.147912	0.0165783	4.58e-19	-0.652655	0.0586929	1e-28	-0.226631	0.032567	3.43e-12	0.0393	20	3.49e-11
cg25536676	1	DHCR24	55353327	ENSG00000116133	1	DHCR24	55334098	rs687146	1	55336389	A	G	0.413519	-0.231984	0.00803428	2.51e-183	0.207487	0.0327218	2.28e-10	-1.11807	0.180527	5.89e-10	0.0621	20	4.43e-09
cg10073091	1	DHCR24	55352301	ENSG00000116133	1	DHCR24	55334098	rs12733906	1	55373383	T	A	0.429423	-0.233337	0.00809022	6.42e-183	0.288039	0.0322056	3.76e-19	-0.810087	0.0948306	1.31e-17	0.11	20	2.28e-16
cg17326313	2	EIF2AK2	37383568	ENSG00000055332	2	EIF2AK2	37355280	rs11124572	2	37492062	T	G	0.0914513	-0.198309	0.0149185	2.55e-40	0.304533	0.0550052	3.09e-08	-0.65119	0.127413	3.21e-07	0.011	17	1.72e-06
cg22059769	19	ELAVL1	8027941	ENSG00000066044	19	ELAVL1	8047003	rs12978737	19	8064938	G	A	0.299205	-0.0417454	0.00912148	4.73e-06	-0.212127	0.0347354	1.02e-09	0.196794	0.0537349	0.00025	0.983	10	0.000946759
cg19357849	19	ELAVL1	8071093	ENSG00000066044	19	ELAVL1	8047003	rs141584017	19	8084686	A	C	0.212724	-0.0453447	0.0102432	9.56e-06	0.559022	0.0385518	1.2e-47	-0.0811144	0.0191583	2.3e-05	0.13	20	9.88e-05
cg13997788	2	EPAS1	46593223	ENSG00000116016	2	EPAS1	46567321	rs6743991	2	46583235	A	C	0.529821	-0.174057	0.0079281	7.86e-107	-0.179616	0.0314356	1.1e-08	0.969048	0.175248	3.21e-08	0.279	4	1.95e-07
cg09240515	2	EPAS1	46605834	ENSG00000116016	2	EPAS1	46567321	rs13424253	2	46616065	A	G	0.450298	-0.189345	0.0079184	2.3e-126	-0.206116	0.0326995	2.91e-10	0.918632	0.150716	1.09e-09	0.171	20	7.98e-09
cg22488486	2	EPAS1	46612964	ENSG00000116016	2	EPAS1	46567321	rs11675328	2	46622245	C	T	0.481113	0.227025	0.00791216	4.64e-181	-0.214484	0.0312945	7.2e-12	-1.05847	0.158782	2.63e-11	0.606	20	2.44e-10
cg14187895	17	ERBB2	37843818	ENSG00000141736	17	ERBB2	37865423	rs2517953	17	37841211	G	C	0.33499	0.0684432	0.00873289	4.6e-15	-0.308238	0.0341339	1.71e-19	-0.222047	0.0375141	3.24e-09	0.141	20	2.22e-08
cg05616858	17	ERBB2	37843591	ENSG00000141736	17	ERBB2	37865423	rs2517953	17	37841211	G	C	0.33499	0.0684432	0.00873289	4.6e-15	-0.438727	0.0342038	1.16e-37	-0.156004	0.0233267	2.27e-11	0.263	20	2.13e-10
cg26615017	17	ERBB2	37879657	ENSG00000141736	17	ERBB2	37865423	rs2952155	17	37861718	T	C	0.250497	0.0591489	0.00917465	1.14e-10	0.263086	0.0377193	3.06e-12	0.224827	0.0474887	2.2e-06	0.0488	9	1.05e-05
cg16557858	17	ERBB2	37879740	ENSG00000141736	17	ERBB2	37865423	rs1495100	17	37832279	C	T	0.321074	0.0594501	0.00847785	2.34e-12	0.356513	0.0348482	1.45e-24	0.166754	0.02883	7.29e-09	0.0462	20	4.7e-08
cg04063345	6	ESR1	152130058	ENSG00000091831	6	ESR1	152214290	rs1101080	6	152033643	T	G	0.269384	-0.124088	0.00958533	2.49e-38	-0.409664	0.0361794	1.01e-29	0.302902	0.0355396	1.56e-17	0.102	20	2.7e-16
cg00601836	6	ESR1	152130332	ENSG00000091831	6	ESR1	152214290	rs11756568	6	152042413	T	A	0.269384	-0.124679	0.00958272	1.06e-38	-0.415812	0.0362531	1.87e-30	0.299844	0.0348501	7.71e-18	0.0374	20	1.36e-16
cg15626350	6	ESR1	152130207	ENSG00000091831	6	ESR1	152214290	rs1101080	6	152033643	T	G	0.269384	-0.124088	0.00958533	2.49e-38	-0.443692	0.0357887	2.69e-35	0.279671	0.0312347	3.43e-19	0.0571	20	7.32e-18
cg17264271	6	ESR1	152126938	ENSG00000091831	6	ESR1	152214290	rs35240111	6	152050523	C	G	0.261431	-0.121466	0.0096316	1.83e-36	-0.302097	0.0369116	2.74e-16	0.402077	0.0585663	6.63e-12	0.0629	20	6.51e-11
cg21157690	6	ESR1	152126895	ENSG00000091831	6	ESR1	152214290	rs11756568	6	152042413	T	A	0.269384	-0.124679	0.00958272	1.06e-38	-0.312438	0.0366603	1.56e-17	0.399052	0.0559743	1.01e-12	0.0502	20	1.1e-11
cg24764793	6	ESR1	152126745	ENSG00000091831	6	ESR1	152214290	rs862346	6	152016369	T	A	0.447316	-0.122145	0.00873314	1.89e-44	-0.228045	0.0329622	4.57e-12	0.535619	0.0863734	5.6e-10	0.0971	12	4.24e-09
cg04211581	6	ESR1	152011656	ENSG00000091831	6	ESR1	152214290	rs35240111	6	152050523	C	G	0.261431	-0.121466	0.0096316	1.83e-36	0.314303	0.0370124	2.03e-17	-0.386462	0.0548654	1.87e-12	0.0911	20	2e-11
cg06611115	6	ESR1	152011200	ENSG00000091831	6	ESR1	152214290	rs851978	6	152029556	T	G	0.269384	-0.124426	0.00962036	2.91e-38	0.251183	0.0368634	9.5e-12	-0.49536	0.0821704	1.66e-09	0.587	12	1.19e-08
cg23413567	13	FOXO1	41223175	ENSG00000150907	13	FOXO1	41185269	rs113377887	13	41203365	T	C	0.215706	0.0640749	0.0095617	2.07e-11	-0.227354	0.039697	1.02e-08	-0.281829	0.0647319	1.34e-05	0.775	9	5.96e-05
cg09792463	13	FOXO1	41189240	ENSG00000150907	13	FOXO1	41185269	rs9549251	13	41228650	G	A	0.324056	0.044459	0.00904521	8.87e-07	-0.430926	0.0346236	1.47e-35	-0.103171	0.0225677	4.84e-06	0.0112	20	2.26e-05
cg11244402	13	FOXO1	41237992	ENSG00000150907	13	FOXO1	41185269	rs9532580	13	41244260	C	T	0.269384	0.0526956	0.00888117	2.97e-09	-0.362104	0.0366775	5.47e-23	-0.145526	0.0286152	3.66e-07	0.0792	20	1.93e-06
cg09538452	19	GDF15	18496756	ENSG00000130513	19	GDF15	18492764	rs8101249	19	18501830	C	A	0.17495	-0.0554623	0.0115158	1.46e-06	0.258387	0.041434	4.49e-10	-0.214648	0.0563121	0.000138	0.0148	6	0.000539255
cg16752592	8	HSF1	145537709	ENSG00000185122	8	HSF1	145526832	rs7388446	8	145525404	T	C	0.49503	-0.0787299	0.0119723	4.83e-11	-0.294072	0.0319989	3.93e-20	0.267723	0.0500614	8.9e-08	0.107	19	5.13e-07
cg06546677	8	HSF1	145537504	ENSG00000185122	8	HSF1	145526832	rs4977219	8	145516698	A	C	0.493042	-0.0776376	0.011831	5.3e-11	-0.611891	0.0299355	7.33e-93	0.126881	0.0203072	4.15e-10	0.0787	20	3.2e-09
cg02017208	14	HSP90AA1	102547744	ENSG00000080824	14	HSP90AA1	102576555	rs4947	14	102550803	G	A	0.159046	-0.240451	0.0105205	1.29e-115	-0.562495	0.0442414	4.93e-37	0.427472	0.0384737	1.11e-28	0.0705	20	3.84e-27
cg13495532	6	HSP90AB1	44214738	ENSG00000096384	6	HSP90AB1	44218222	rs2039358	6	44208488	G	T	0.434394	0.0279787	0.00804495	0.000506	-0.178445	0.0325589	4.24e-08	-0.156792	0.0533944	0.00332	0.17	7	0.0105946
cg00651216	6	HSP90AB1	44213720	ENSG00000096384	6	HSP90AB1	44218222	rs504697	6	44220076	T	C	0.277336	-0.0299543	0.00886223	0.000725	-0.245923	0.0350987	2.44e-12	0.121804	0.0400106	0.00233	0.0126	12	0.00766464
cg19708576	6	HSP90AB1	44214097	ENSG00000096384	6	HSP90AB1	44218222	rs3757283	6	44214417	C	A	0.195825	0.0534251	0.0108495	8.47e-07	-0.266297	0.0401671	3.36e-11	-0.200622	0.0507508	7.72e-05	0.632	4	0.000308047
cg17860962	6	HSP90AB1	44214684	ENSG00000096384	6	HSP90AB1	44218222	rs1875324	6	44223010	T	G	0.195825	0.0544267	0.0109877	7.29e-07	-0.309794	0.0387702	1.34e-15	-0.175687	0.04173	2.55e-05	0.0215	5	0.000108641
cg18424091	6	HSPA1A	31781814	ENSG00000204389	6	HSPA1A	31784504	rs707938	6	31729359	G	A	0.319085	0.0503159	0.0164592	0.00224	-0.241167	0.0352269	7.59e-12	-0.208635	0.0747433	0.00525	0.0759	20	0.0160642
cg18424091_1445	6	HSPA1A	31781814	ENSG00000204389	6	HSPA1A	31784504	rs707938	6	31729359	G	A	0.319085	0.0503159	0.0164592	0.00224	-0.241167	0.0352269	7.59e-12	-0.208635	0.0747433	0.00525	0.0759	20	0.0160642
cg24631716	6	HSPA1A	31781967	ENSG00000204389	6	HSPA1A	31784504	rs707938	6	31729359	G	A	0.319085	0.0503159	0.0164592	0.00224	-0.252005	0.0351695	7.75e-13	-0.199662	0.0710087	0.00493	0.19	20	0.0151797
cg24631716_1449	6	HSPA1A	31781967	ENSG00000204389	6	HSPA1A	31784504	rs707938	6	31729359	G	A	0.319085	0.0503159	0.0164592	0.00224	-0.252005	0.0351695	7.75e-13	-0.199662	0.0710087	0.00493	0.19	20	0.0151797
cg21467935	6	HSPA1A	31781906	ENSG00000204389	6	HSPA1A	31784504	rs707938	6	31729359	G	A	0.319085	0.0503159	0.0164592	0.00224	-0.330947	0.0353456	7.74e-21	-0.152036	0.0523174	0.00366	0.0275	20	0.0115149
cg21467935_1447	6	HSPA1A	31781906	ENSG00000204389	6	HSPA1A	31784504	rs707938	6	31729359	G	A	0.319085	0.0503159	0.0164592	0.00224	-0.330947	0.0353456	7.74e-21	-0.152036	0.0523174	0.00366	0.0275	20	0.0115149
cg15665090	6	HSPA1A	31778371	ENSG00000204389	6	HSPA1A	31784504	rs2227956	6	31778272	G	A	0.157058	-0.0822071	0.0200858	4.26e-05	0.267455	0.0400837	2.52e-11	-0.307368	0.0881022	0.000485	0.911	12	0.00178707
cg17494781	6	HSPA1A	31783482	ENSG00000204389	6	HSPA1A	31784504	rs1043618	6	31783507	C	G	0.392644	0.0499963	0.0157548	0.00151	-0.427582	0.0334942	2.54e-37	-0.116928	0.0379676	0.00207	0.163	20	0.00692068
cg17494781_1459	6	HSPA1A	31783482	ENSG00000204389	6	HSPA1A	31784504	rs1043618	6	31783507	C	G	0.392644	0.0499963	0.0157548	0.00151	-0.427582	0.0334942	2.54e-37	-0.116928	0.0379676	0.00207	0.163	20	0.00692068
cg27641051	5	HSPA9	137911203	ENSG00000113013	5	HSPA9	137900852	rs10900855	5	137937537	T	C	0.245527	-0.0369714	0.0137768	0.00728	-0.222243	0.0391489	1.37e-08	0.166356	0.0685672	0.0153	0.088	9	0.0427147
cg07998387	7	IL6	22767571	ENSG00000136244	7	IL6	22768562	rs1524107	7	22768219	T	C	0.0477137	-0.0425221	0.0158558	0.00732	0.653492	0.0790012	1.32e-16	-0.065069	0.0255065	0.0107	0.0885	13	0.0305323
cg02335517	7	IL6	22768438	ENSG00000136244	7	IL6	22768562	rs2066992	7	22768249	T	G	0.0477137	-0.0451246	0.0156596	0.00396	0.464756	0.0792116	4.43e-09	-0.0970932	0.0375386	0.0097	0.174	5	0.0279387
cg02066343	6	ITPR3	33590458	ENSG00000096433	6	ITPR3	33626436	rs7769019	6	33598642	G	A	0.0407555	0.621728	0.0209173	3.86e-194	-0.468737	0.0842125	2.6e-08	-1.32639	0.242439	4.47e-08	0.0395	3	2.68e-07
cg00364051	6	ITPR3	33647861	ENSG00000096433	6	ITPR3	33626436	rs111990331	6	33647936	T	C	0.0447316	-0.142823	0.0193349	1.5e-13	0.761606	0.075059	3.43e-24	-0.187529	0.0314017	2.34e-09	0.0113	20	1.62e-08
cg11169463	6	ITPR3	33653411	ENSG00000096433	6	ITPR3	33626436	rs2147656	6	33680366	A	G	0.477137	-0.342818	0.00773593	0	-0.192573	0.0313542	8.16e-10	1.7802	0.292618	1.17e-09	0.0446	10	8.52e-09
cg16204066	6	ITPR3	33638922	ENSG00000096433	6	ITPR3	33626436	rs626156	6	33670482	G	A	0.398608	0.401545	0.00789572	0	0.298476	0.0322463	2.12e-20	1.34532	0.147731	8.51e-20	0.177	20	1.93e-18
cg14871010	14	LGALS3	55603225	ENSG00000131981	14	LGALS3	55601477	rs2075602	14	55609774	G	A	0.439364	-0.0247207	0.00805339	0.00214	0.190813	0.0318994	2.21e-09	-0.129554	0.0474384	0.00631	0.0107	15	0.01893
cg13570982	14	LGALS3	55596240	ENSG00000131981	14	LGALS3	55601477	rs7141706	14	55686601	G	C	0.0974155	-0.103	0.013869	1.11e-13	-0.336025	0.0592651	1.43e-08	0.306524	0.0680163	6.59e-06	0.688	12	3.03e-05
cg05866062	15	MAP2K1	66678927	ENSG00000169032	15	MAP2K1	66731902	rs7166547	15	66684390	T	C	0.189861	0.108105	0.0155551	3.66e-12	-0.260325	0.0424315	8.51e-10	-0.41527	0.0902878	4.24e-06	0.072	17	1.99e-05
cg04355227	6	MAP3K5	137113247	ENSG00000197442	6	MAP3K5	136995920	rs7755197	6	137072753	C	T	0.0347913	0.142872	0.0338558	2.44e-05	0.605249	0.083717	4.84e-13	0.236054	0.0647689	0.000268	0.658	12	0.00101025
cg16581840	6	MAP3K5	137114203	ENSG00000197442	6	MAP3K5	136995920	rs9376230	6	137102365	C	A	0.397614	-0.475036	0.011541	0	-0.179789	0.032273	2.53e-08	2.64218	0.478609	3.38e-08	0.213	17	2.05e-07
cg27539060	6	MAP3K5	137112464	ENSG00000197442	6	MAP3K5	136995920	rs10223557	6	137136127	T	G	0.440358	-0.437415	0.0114376	0	0.187805	0.0317304	3.24e-09	-2.32909	0.398194	4.94e-09	0.379	8	3.29e-08
cg21506299	6	MAP3K5	137105225	ENSG00000197442	6	MAP3K5	136995920	rs9321570	6	137095679	G	C	0.402584	-0.475484	0.0115341	0	0.236641	0.0327545	5.02e-13	-2.0093	0.282355	1.11e-12	0.499	13	1.19e-11
cg10599345	6	MAP3K5	137114243	ENSG00000197442	6	MAP3K5	136995920	rs3903660	6	137119578	C	T	0.402584	-0.47044	0.0115355	0	0.25291	0.0326294	9.12e-15	-1.86011	0.24428	2.64e-14	0.734	19	3.31e-13
cg24451117	6	MAP3K5	137094444	ENSG00000197442	6	MAP3K5	136995920	rs7743709	6	137120388	A	C	0.402584	-0.471879	0.0115236	0	0.28525	0.0321253	6.73e-19	-1.65426	0.190635	4.04e-18	0.686	20	7.29e-17
cg24999105	6	MAP3K5	137106435	ENSG00000197442	6	MAP3K5	136995920	rs2327763	6	137162962	G	A	0.393638	-0.447007	0.0116363	0	0.332063	0.0329236	6.38e-24	-1.34615	0.137993	1.75e-22	0.191	20	4.52e-21
cg13175981	1	MCL1	150552382	ENSG00000143384	1	MCL1	150549549	rs11204679	1	150583670	G	C	0.475149	0.0982566	0.00802108	1.68e-34	-0.430974	0.0305392	3.2e-45	-0.227987	0.0246452	2.23e-20	0.0204	20	5.31e-19
cg09149648	20	MMP9	44642370	ENSG00000100985	20	MMP9	44641373	rs6094239	20	44653549	G	A	0.0467197	-0.191164	0.0170145	2.73e-29	0.472021	0.0824201	1.02e-08	-0.404991	0.0793728	3.35e-07	0.319	7	1.78e-06
cg07922924	1	MTOR	11211274	ENSG00000198793	1	MTOR	11244578	rs12138120	1	11106317	A	G	0.0208748	-0.115855	0.0269582	1.73e-05	-0.78283	0.114748	8.97e-12	0.147996	0.0407	0.000277	0.113	15	0.00104098
cg18731398	3	MYLK	123414733	ENSG00000065534	3	MYLK	123466037	rs41302196	3	123411105	A	G	0.0705765	-0.166743	0.0143725	4.04e-31	0.621721	0.0596257	1.87e-25	-0.268197	0.034583	8.82e-15	0.297	7	1.16e-13
cg09395195	17	NF1	29645782	ENSG00000196712	17	NF1	29565539	rs731758	17	29723000	C	G	0.366799	0.185176	0.0122332	9.21e-52	0.273164	0.0336729	4.97e-16	0.677894	0.0948077	8.66e-13	0.0176	17	9.49e-12
cg21570130	2	NFE2L2	178128687	ENSG00000116044	2	NFE2L2	178174874	rs34551701	2	178127040	C	A	0.382704	0.0553312	0.00843181	5.3e-11	0.243672	0.0327686	1.04e-13	0.227073	0.0461503	8.64e-07	0.0648	15	4.37e-06
cg14410964	9	NOTCH1	139427106	ENSG00000148400	9	NOTCH1	139414605	rs13290979	9	139425634	G	A	0.352883	-0.0437909	0.0101816	1.7e-05	-0.252869	0.032959	1.69e-14	0.173176	0.0461594	0.000176	0.171	5	0.000676966
cg14303017	9	NOTCH1	139428880	ENSG00000148400	9	NOTCH1	139414605	rs11145770	9	139427066	T	C	0.361829	-0.0411299	0.00962688	1.93e-05	0.431777	0.0325851	4.47e-40	-0.0952572	0.0234262	4.78e-05	0.0321	14	0.000196814
cg13659914	9	NOTCH1	139420642	ENSG00000148400	9	NOTCH1	139414605	rs35116034	9	139421837	T	C	0.144135	-0.0718704	0.0138457	2.09e-07	-0.317872	0.0469625	1.3e-11	0.226098	0.0548915	3.81e-05	0.951	3	0.00015847
cg02478379	5	NPM1	170814123	ENSG00000181163	5	NPM1	170826130	rs12055255	5	170809128	C	T	0.352883	0.0427085	0.0123328	0.000534	-0.208905	0.0348844	2.12e-09	-0.20444	0.0681956	0.00272	0.0151	6	0.00885263
cg10513437	5	NPM1	170814177	ENSG00000181163	5	NPM1	170826130	rs62383977	5	170841747	T	C	0.353877	0.0439798	0.0123138	0.000355	-0.298258	0.0349162	1.32e-17	-0.147456	0.0447492	0.000984	0.0615	15	0.00349455
cg08535600	3	OXTR	8810980	ENSG00000180914	3	OXTR	8801704	rs62243375	3	8810462	T	C	0.16004	-0.0393949	0.0115237	0.000629	0.31314	0.0489259	1.55e-10	-0.125806	0.041721	0.00257	0.746	5	0.00839784
cg12695586	3	OXTR	8810077	ENSG00000180914	3	OXTR	8801704	rs56274759	3	8825298	G	A	0.111332	-0.0408164	0.0126296	0.00123	0.681546	0.04872	1.82e-44	-0.059888	0.0190189	0.00164	0.353	20	0.00560524
cg03987506	3	OXTR	8810549	ENSG00000180914	3	OXTR	8801704	rs56274759	3	8825298	G	A	0.111332	-0.0408164	0.0126296	0.00123	0.736815	0.0480702	4.98e-53	-0.0553958	0.0175177	0.00157	0.279	20	0.00538098
cg00078085	3	OXTR	8810592	ENSG00000180914	3	OXTR	8801704	rs62243375	3	8810462	T	C	0.16004	-0.0393949	0.0115237	0.000629	0.898565	0.0471966	8.14e-81	-0.043842	0.0130297	0.000766	0.0964	20	0.00276843
cg04523291	3	OXTR	8809501	ENSG00000180914	3	OXTR	8801704	rs4686302	3	8809222	T	C	0.11829	-0.0579384	0.0123447	2.69e-06	0.299854	0.0502589	2.43e-09	-0.193222	0.0523807	0.000225	0.169	7	0.000856047
cg23712594	1	PARP1	226591890	ENSG00000143799	1	PARP1	226572086	rs932002	1	226577306	T	C	0.154076	-0.306424	0.0104219	5.18e-190	0.549813	0.0453838	8.82e-34	-0.557324	0.0497559	4.02e-29	0.0283	20	1.43e-27
cg10955995	4	PPARGC1A	23858146	ENSG00000109819	4	PPARGC1A	23831188	rs111898513	4	23887705	T	G	0.0357853	0.172595	0.0193796	5.29e-19	-0.427787	0.0755122	1.47e-08	-0.40346	0.0844054	1.75e-06	0.119	5	8.42e-06
cg23168971	3	PRKCD	53195148	ENSG00000163932	3	PRKCD	53208379	rs9862206	3	53194319	C	T	0.028827	0.114633	0.0203525	1.78e-08	-0.435509	0.0710363	8.74e-10	-0.263217	0.0634604	3.36e-05	0.932	8	0.000140467
cg13469346	3	PRKCD	53195186	ENSG00000163932	3	PRKCD	53208379	rs9862206	3	53194319	C	T	0.028827	0.114633	0.0203525	1.78e-08	0.701996	0.0694191	4.87e-24	0.163296	0.033186	8.63e-07	0.0454	14	4.37e-06
cg14396066	8	PTK2	142010253	ENSG00000169398	8	PTK2	141840157	rs62521953	8	141988944	G	A	0.486084	-0.134765	0.00846409	4.46e-57	0.198421	0.032574	1.12e-09	-0.679188	0.119381	1.28e-08	0.017	14	8.03e-08
cg26432171	3	RAF1	12704882	ENSG00000132155	3	RAF1	12665412	rs2454429	3	12620720	G	A	0.411531	-0.120529	0.00796457	9.78e-52	-0.198993	0.0320434	5.3e-10	0.605697	0.105427	9.18e-09	0.0932	14	5.84e-08
cg20500836	17	RPTOR	78818645	ENSG00000141564	17	RPTOR	78729395	rs118138773	17	78818663	T	C	0.0238569	0.108773	0.0308592	0.000424	-1.40372	0.107483	5.58e-39	-0.0774888	0.0227705	0.000666	0.0571	10	0.00242128
cg03533386	17	RPTOR	78778553	ENSG00000141564	17	RPTOR	78729395	rs4969444	17	78780010	A	G	0.208748	0.0530418	0.0102635	2.37e-07	-0.299984	0.0422999	1.32e-12	-0.176815	0.0423342	2.96e-05	0.0285	4	0.000124168
cg00463485	17	RPTOR	78777557	ENSG00000141564	17	RPTOR	78729395	rs4969443	17	78779805	G	A	0.209742	0.0529805	0.0102687	2.48e-07	-0.3093	0.0433724	9.95e-13	-0.171292	0.0409779	2.91e-05	0.0319	5	0.00012249
cg15022015	17	RPTOR	78869527	ENSG00000141564	17	RPTOR	78729395	rs7225783	17	78874350	G	A	0.214712	-0.0595875	0.00968461	7.61e-10	0.218366	0.0382595	1.15e-08	-0.272879	0.0652136	2.86e-05	0.704	7	0.000120592
cg05580441	17	RPTOR	78878844	ENSG00000141564	17	RPTOR	78729395	rs9901846	17	78895153	A	G	0.44831	-0.0679569	0.00862879	3.39e-15	-0.185924	0.0323828	9.39e-09	0.365509	0.0787826	3.49e-06	0.173	6	1.65e-05
cg02033669	17	RPTOR	78917019	ENSG00000141564	17	RPTOR	78729395	rs9901846	17	78895153	A	G	0.44831	-0.0679569	0.00862879	3.39e-15	0.205526	0.0324148	2.29e-10	-0.330649	0.0669488	7.86e-07	0.0185	10	4e-06
cg00648660	17	RPTOR	78914356	ENSG00000141564	17	RPTOR	78729395	rs11651049	17	78890955	A	C	0.308151	0.10278	0.00920986	6.41e-29	0.194757	0.0345931	1.8e-08	0.527735	0.10499	4.99e-07	0.0721	11	2.58e-06
cg06673969	17	RPTOR	78668862	ENSG00000141564	17	RPTOR	78729395	rs35881344	17	78588926	A	G	0.0984095	0.109202	0.0145992	7.43e-14	-0.399862	0.0582411	6.62e-12	-0.2731	0.0539935	4.24e-07	0.158	7	2.21e-06
cg24343322	17	RPTOR	78925172	ENSG00000141564	17	RPTOR	78729395	rs7224748	17	78929020	A	G	0.408549	0.0915404	0.0086966	6.56e-26	-0.201245	0.0333894	1.67e-09	-0.45487	0.0869659	1.69e-07	0.0159	3	9.26e-07
cg18469159	17	RPTOR	78755841	ENSG00000141564	17	RPTOR	78729395	rs36075755	17	78719099	A	G	0.0864811	-0.363711	0.0141557	1.38e-145	0.306293	0.0554282	3.28e-08	-1.18746	0.219802	6.58e-08	0.295	4	3.85e-07
cg14289594	17	RPTOR	78882754	ENSG00000141564	17	RPTOR	78729395	rs35071447	17	78907809	A	C	0.32505	0.108052	0.0089952	3.07e-33	-0.224312	0.0327776	7.73e-12	-0.481705	0.0810108	2.74e-09	0.406	9	1.89e-08
cg10508138	17	RPTOR	78882013	ENSG00000141564	17	RPTOR	78729395	rs61124969	17	78879128	A	G	0.290258	0.10578	0.0093467	1.08e-29	-0.25365	0.0338251	6.44e-14	-0.417032	0.0667129	4.07e-10	0.554	17	3.16e-09
cg02251850	17	RPTOR	78851503	ENSG00000141564	17	RPTOR	78729395	rs2016817	17	78859004	T	C	0.252485	0.114066	0.00903549	1.55e-36	0.321685	0.0364157	1.01e-18	0.354589	0.0489918	4.56e-13	0.0274	11	5.11e-12
cg26290973	17	RPTOR	78897137	ENSG00000141564	17	RPTOR	78729395	rs12944674	17	78892569	A	G	0.317097	0.110361	0.00904674	3.15e-34	0.357947	0.0337786	3.08e-26	0.308317	0.0385396	1.24e-15	0.0181	20	1.72e-14
cg07786220	17	RPTOR	78683082	ENSG00000141564	17	RPTOR	78729395	rs62068297	17	78567775	T	C	0.181909	-0.328756	0.0102295	1.3e-226	0.346281	0.0403129	8.71e-18	-0.949392	0.114405	1.05e-16	0.0324	20	1.64e-15
cg14640682	19	RUVBL2	49496473	ENSG00000183207	19	RUVBL2	49507978	rs77078012	19	49511397	C	G	0.0954274	-0.374911	0.0218271	3.99e-66	-0.390811	0.0619743	2.86e-10	0.959314	0.162055	3.23e-09	0.181	4	2.22e-08
cg11353706	7	SERPINE1	100774810	ENSG00000106366	7	SERPINE1	100776458	rs2227674	7	100776208	G	A	0.210736	-0.088942	0.00976526	8.39e-20	-0.260928	0.0396652	4.76e-11	0.340868	0.0639193	9.67e-08	0.546	4	5.53e-07
cg15581429	19	SIRT2	39369353	ENSG00000068903	19	SIRT2	39379849	rs2015	19	39369369	G	T	0.389662	0.0760785	0.00816031	1.13e-20	0.39	0.0322525	1.16e-33	0.195073	0.0264208	1.54e-13	0.128	20	1.83e-12
cg23635789	20	SRC	36013428	ENSG00000197122	20	SRC	36003770	rs12329503	20	36007131	C	T	0.207753	0.0434804	0.0117839	0.000224	0.2691	0.0415625	9.51e-11	0.161577	0.050402	0.00135	0.0103	7	0.00467264
cg14808739	17	SREBF1	17741098	ENSG00000072310	17	SREBF1	17727019	rs11656665	17	17724789	G	A	0.425447	-0.323713	0.00811064	0	0.196609	0.03392	6.78e-09	-1.64648	0.28704	9.69e-09	0.243	20	6.11e-08
cg03641529	17	SREBF1	17716218	ENSG00000072310	17	SREBF1	17727019	rs11078399	17	17728983	A	G	0.410537	-0.32931	0.00805017	0	0.204736	0.0336772	1.21e-09	-1.60846	0.267483	1.82e-09	0.128	20	1.3e-08
cg05666074	17	SREBF1	17727281	ENSG00000072310	17	SREBF1	17727019	rs62073572	17	17969054	A	G	0.0208748	-0.283213	0.0298113	2.09e-21	-1.16719	0.134791	4.75e-18	0.242645	0.037915	1.56e-10	0.106	8	1.31e-09
cg09796270	17	SREBF1	17721594	ENSG00000072310	17	SREBF1	17727019	rs4925115	17	17721457	A	G	0.421471	-0.305169	0.00811711	0	0.230704	0.0331554	3.44e-12	-1.32277	0.19333	7.81e-12	0.0155	20	7.48e-11
cg26588076	17	SREBF1	17741631	ENSG00000072310	17	SREBF1	17727019	rs11656665	17	17724789	G	A	0.425447	-0.323713	0.00811064	0	0.30102	0.0332417	1.36e-19	-1.07539	0.121773	1.04e-18	0.183	20	2.04e-17
cg08129017	17	SREBF1	17728660	ENSG00000072310	17	SREBF1	17727019	rs9902941	17	17733760	C	T	0.411531	-0.338696	0.00788574	0	0.360268	0.0341098	4.47e-26	-0.940121	0.0916616	1.11e-24	0.0165	20	3.28e-23
cg07109745	11	STIM1	3901552	ENSG00000167323	11	STIM1	3995098	rs10835226	11	3894267	T	C	0.318091	0.143622	0.00856456	4.09e-63	0.202518	0.0355325	1.2e-08	0.709184	0.131419	6.8e-08	0.36	4	3.97e-07
cg06912304	11	STIM1	4113452	ENSG00000167323	11	STIM1	3995098	rs7103860	11	4110148	C	T	0.117296	-0.0695177	0.0122253	1.3e-08	1.29596	0.0475827	2.44e-163	-0.0536418	0.00963677	2.6e-08	0.128	20	1.59e-07
cg23481246	16	STUB1	731772	ENSG00000103266	16	STUB1	731511	rs111852492	16	726907	T	C	0.146123	0.0442043	0.0166532	0.00794	-0.225056	0.0410401	4.16e-08	-0.196415	0.0822087	0.0169	0.287	7	0.0466508
cg17328659	16	STUB1	729498	ENSG00000103266	16	STUB1	731511	rs12600184	16	729825	G	A	0.39165	0.0397981	0.014406	0.00573	0.220982	0.0341879	1.02e-10	0.180097	0.0708957	0.0111	0.106	13	0.0315271
cg04861096	16	STUB1	729354	ENSG00000103266	16	STUB1	731511	rs12600184	16	729825	G	A	0.39165	0.0397981	0.014406	0.00573	0.625346	0.0324247	7.03e-83	0.0636418	0.0232721	0.00624	0.0128	20	0.0187429
cg06817802	5	TERT	1291319	ENSG00000164362	5	TERT	1274223	rs7712562	5	1296072	A	G	0.156064	0.0539168	0.0137158	8.46e-05	0.273421	0.0471382	6.62e-09	0.197193	0.0605983	0.00114	0.0308	5	0.00397946
cg10343442	3	TFG	100428642	ENSG00000114354	3	TFG	100448007	rs7647125	3	100191327	G	A	0.0337972	-0.149434	0.0306671	1.1e-06	0.676236	0.112041	1.58e-09	-0.22098	0.0582845	0.00015	0.516	3	0.00058336
cg13608979	9	TGFBR1	101871229	ENSG00000106799	9	TGFBR1	101891397	rs10733708	9	101868742	A	G	0.279324	-0.125086	0.00881033	9.48e-46	0.308758	0.0341823	1.68e-19	-0.405125	0.0531586	2.52e-14	0.0613	10	3.17e-13
cg06618866	4	TLR2	154605087	ENSG00000137462	4	TLR2	154624751	rs6535936	4	154598676	A	C	0.380716	0.0741354	0.0126602	4.75e-09	-0.186963	0.0335325	2.47e-08	-0.396524	0.0981991	5.39e-05	0.0101	6	0.000220819
cg02547054	12	VDR	48296637	ENSG00000111424	12	VDR	48286075	rs4516035	12	48299826	C	T	0.422465	0.122248	0.0087116	9.82e-45	0.185653	0.0326739	1.33e-08	0.658477	0.125028	1.39e-07	0.0649	7	7.73e-07
cg14854850	12	VDR	48237752	ENSG00000111424	12	VDR	48286075	rs7975232	12	48238837	C	A	0.445328	0.136127	0.00864109	6.51e-56	-0.39645	0.0318511	1.45e-35	-0.343364	0.0351577	1.57e-22	0.0185	20	4.1e-21
cg10592901	12	VDR	48245219	ENSG00000111424	12	VDR	48286075	rs7971418	12	48245235	C	A	0.445328	0.133542	0.00866175	1.25e-53	-0.560607	0.0316479	3.28e-70	-0.238209	0.0204832	2.92e-31	0.0574	20	1.17e-29
A1: effect allele; A2: other allele; Freq: frequency of effect allele; SMR: summary-data-based Mendelian randomization; HEIDI: heterogeneity in dependent instruments

## Sheet: Table S7
Table S7: Sensitivity analysis used TwoSampleMR package on the association between protein expression of ERS-related genes and cancer outcomes
outcome	exposure	method	nsnp	Heterogeneity test			Pleiotropy test
				Cochran's Q	Q_df	P	intercept	se	P
Endometrial cancer	MPO	MR Egger	7	3.9226	5	0.560613	0.0120573	0.0243425	0.641372
Endometrial cancer	MPO	Inverse variance weighted	7	4.16794	6	0.653961	NA	NA	NA
Endometrial cancer	MPO	Weighted median	7	NA	NA	NA	NA	NA	NA
Endometrial cancer	MPO	Simple mode	7	NA	NA	NA	NA	NA	NA
Endometrial cancer	MPO	Weighted mode	7	NA	NA	NA	NA	NA	NA
Endometrial cancer	TF	MR Egger	3	0.683358	1	0.408433	-0.0188726	0.0396704	0.717311
Endometrial cancer	TF	Inverse variance weighted	3	0.909681	2	0.634549	NA	NA	NA
Endometrial cancer	TF	Weighted median	3	NA	NA	NA	NA	NA	NA
Endometrial cancer	TF	Simple mode	3	NA	NA	NA	NA	NA	NA
Endometrial cancer	TF	Weighted mode	3	NA	NA	NA	NA	NA	NA
Endometrial cancer	ENTPD5	MR Egger	4	1.39971	2	0.496658	0.000533209	0.01779	0.978811
Endometrial cancer	ENTPD5	Inverse variance weighted	4	1.40061	3	0.705393	NA	NA	NA
Endometrial cancer	ENTPD5	Weighted median	4	NA	NA	NA	NA	NA	NA
Endometrial cancer	ENTPD5	Simple mode	4	NA	NA	NA	NA	NA	NA
Endometrial cancer	ENTPD5	Weighted mode	4	NA	NA	NA	NA	NA	NA
Endometrial cancer	ACP1	MR Egger	3	0.0118166	1	0.913437	0.0643631	0.0586311	0.470353
Endometrial cancer	ACP1	Inverse variance weighted	3	1.2169	2	0.544194	NA	NA	NA
Endometrial cancer	ACP1	Weighted median	3	NA	NA	NA	NA	NA	NA
Endometrial cancer	ACP1	Simple mode	3	NA	NA	NA	NA	NA	NA
Endometrial cancer	ACP1	Weighted mode	3	NA	NA	NA	NA	NA	NA
Liver cancer	NPPB	MR Egger	4	0.437195	2	0.803645	0.150628	0.110471	0.305919
Liver cancer	NPPB	Inverse variance weighted	4	2.29633	3	0.513225	NA	NA	NA
Liver cancer	NPPB	Weighted median	4	NA	NA	NA	NA	NA	NA
Liver cancer	NPPB	Simple mode	4	NA	NA	NA	NA	NA	NA
Liver cancer	NPPB	Weighted mode	4	NA	NA	NA	NA	NA	NA
Lung cancer	ERAP1	MR Egger	7	6.43984	5	0.265741	1.14011e-05	0.0210468	0.999589
Lung cancer	ERAP1	Inverse variance weighted	7	6.43984	6	0.375762	NA	NA	NA
Lung cancer	ERAP1	Weighted median	7	NA	NA	NA	NA	NA	NA
Lung cancer	ERAP1	Simple mode	7	NA	NA	NA	NA	NA	NA
Lung cancer	ERAP1	Weighted mode	7	NA	NA	NA	NA	NA	NA
Oral cavity pharyngeal	HP	MR Egger	13	5.87159	11	0.881793	0.0206243	0.0240053	0.408586
Oral cavity pharyngeal	HP	Inverse variance weighted	13	6.60974	12	0.88229	NA	NA	NA
Oral cavity pharyngeal	HP	Weighted median	13	NA	NA	NA	NA	NA	NA
Oral cavity pharyngeal	HP	Simple mode	13	NA	NA	NA	NA	NA	NA
Oral cavity pharyngeal	HP	Weighted mode	13	NA	NA	NA	NA	NA	NA
Prostate cancer	INSR	MR Egger	4	0.253577	2	0.88092	0.0156954	0.015755	0.424107
Prostate cancer	INSR	Inverse variance weighted	4	1.24603	3	0.741986	NA	NA	NA
Prostate cancer	INSR	Weighted median	4	NA	NA	NA	NA	NA	NA
Prostate cancer	INSR	Simple mode	4	NA	NA	NA	NA	NA	NA
Prostate cancer	INSR	Weighted mode	4	NA	NA	NA	NA	NA	NA
Prostate cancer	ICAM1	MR Egger	3	0.0186256	1	0.891445	-0.00430285	0.0926758	0.970464
Prostate cancer	ICAM1	Inverse variance weighted	3	0.0207813	2	0.989663	NA	NA	NA
Prostate cancer	ICAM1	Weighted median	3	NA	NA	NA	NA	NA	NA
Prostate cancer	ICAM1	Simple mode	3	NA	NA	NA	NA	NA	NA
Prostate cancer	ICAM1	Weighted mode	3	NA	NA	NA	NA	NA	NA
Prostate cancer	ERAP2	MR Egger	4	0.456946	2	0.795748	0.00104594	0.00883574	0.916587
Prostate cancer	ERAP2	Inverse variance weighted	4	0.470959	3	0.925224	NA	NA	NA
Prostate cancer	ERAP2	Weighted median	4	NA	NA	NA	NA	NA	NA
Prostate cancer	ERAP2	Simple mode	4	NA	NA	NA	NA	NA	NA
Prostate cancer	ERAP2	Weighted mode	4	NA	NA	NA	NA	NA	NA
Prostate cancer	CTSB	MR Egger	5	2.52857	3	0.47015	0.010869	0.00957103	0.338634
Prostate cancer	CTSB	Inverse variance weighted	5	3.81819	4	0.43117	NA	NA	NA
Prostate cancer	CTSB	Weighted median	5	NA	NA	NA	NA	NA	NA
Prostate cancer	CTSB	Simple mode	5	NA	NA	NA	NA	NA	NA
Prostate cancer	CTSB	Weighted mode	5	NA	NA	NA	NA	NA	NA
Stomach cancer	NOTCH1	MR Egger	4	2.0288	2	0.362621	0.019187	0.0241701	0.510517
Stomach cancer	NOTCH1	Inverse variance weighted	4	2.66804	3	0.445686	NA	NA	NA
Stomach cancer	NOTCH1	Weighted median	4	NA	NA	NA	NA	NA	NA
Stomach cancer	NOTCH1	Simple mode	4	NA	NA	NA	NA	NA	NA
Stomach cancer	NOTCH1	Weighted mode	4	NA	NA	NA	NA	NA	NA
Breast cancer	ERAP1	MR Egger	7	0.820497	5	0.975708	0.000925004	0.000787192	0.292874
Breast cancer	ERAP1	Inverse variance weighted	7	2.20128	6	0.900287	NA	NA	NA
Breast cancer	ERAP1	Weighted median	7	NA	NA	NA	NA	NA	NA
Breast cancer	ERAP1	Simple mode	7	NA	NA	NA	NA	NA	NA
Breast cancer	ERAP1	Weighted mode	7	NA	NA	NA	NA	NA	NA
NA: not applicable; Cochran's Q: statistic implemented in MR Egger and IVW method, P>0·05 indicates no heterogeneity exists; intercept: statistic implemented in MR Egger, there are no directional pleiotropies if P >0·05

## Sheet: Table S8
Table S8: Colocalization results of pQTLs and GWAS
Cancer	Gene	PP.H0	PP.H1	PP.H2	PP.H3	PP.H4
Endometrial cancer	TF	0.484354	0.0663813	0.386502	0.0529653	0.00979804
Endometrial cancer	MPO	9.74757e-169	0.639908	3.1502e-169	0.206709	0.153383
Endometrial cancer	ENTPD5	0	0.296466	0	0.0955701	0.607964
Endometrial cancer	ACP1	0	0.655753	0	0.210318	0.133929
Liver cancer	NPPB	6.02473e-23	0.477822	2.7364e-23	0.216863	0.305315
Lung cancer	ERAP1	0	0.00537596	0	0.993414	0.00121018
Oral cavity pharyngeal	HP	0	0.550006	0	0.204757	0.245236
Prostate cancer	INSR	1.5872e-12	0.650899	8.06756e-13	0.330839	0.0182622
Prostate cancer	ICAM1	0	0.453753	0	0.158053	0.388194
Prostate cancer	ERAP2	0	0.468679	0	0.481301	0.0500206
Prostate cancer	CTSB	0	0.242064	0	0.701127	0.0568089
Stomach cancer	NOTCH1	1.87402e-21	0.5266	1.60871e-21	0.452039	0.0213618
Breast cancer	ERAP1	0	0.957145	0	0.0242942	0.0185608
PP.H1: posterior probability of H1; PP.H2: posterior probability of H2; PP.H3: posterior probability of H3;PP.H4: posterior probability of H4; PP.H4 >0·8 as the cut-off for the evidence of colocalization of cancer GWAS and pQTL association

## Sheet: Table S9
Table S9: Phenome-wide scan of the association between identified SNPs with other diseases traits using PhenoScanner
Type of cancer	Gene	SNP	Gene Chr	Probe	Effect allele	Other allele	Diseases and traits	study	pmid	β	SE	P	N	N_cases	N_controls	Ancestry
Prostate cancer	MAP2K1	rs11637949	15	ENSG00000169032	A	G	Arm fat percentage left	Neale B	UKBB	0.01235	0.002159	1.073e-08	331198	0	331198	European
Prostate cancer	MAP2K1	rs11637949	15	ENSG00000169032	A	G	Arm fat percentage right	Neale B	UKBB	0.01212	0.002169	2.326e-08	331249	0	331249	European
Prostate cancer	CASP8	rs7560328	2	ENSG00000064012	A	C	Lymphocyte count	Astle W	27863252	-0.03056	0.003741	3.114e-16	173480	0	173480	European
Prostate cancer	CASP8	rs7560328	2	ENSG00000064012	A	C	Lymphocyte percentage of white cells	Astle W	27863252	-0.02618	0.003703	1.542e-12	173480	0	173480	European
Prostate cancer	CASP8	rs7560328	2	ENSG00000064012	A	C	Neutrophil percentage of white cells	Astle W	27863252	0.02505	0.003709	1.436e-11	173480	0	173480	European
Prostate cancer	CASP8	rs7560328	2	ENSG00000064012	A	C	Plateletcrit	Astle W	27863252	-0.02259	0.003803	2.861e-09	173480	0	173480	European
Prostate cancer	SREBF1	rs9891957	17	ENSG00000072310	A	G	Impedance of leg left	Neale B	UKBB	-0.0147	0.002331	2.895e-10	331296	0	331296	European
Prostate cancer	SREBF1	rs9891957	17	ENSG00000072310	A	G	Impedance of leg right	Neale B	UKBB	-0.01325	0.002313	1.023e-08	331301	0	331301	European
Prostate cancer	SCP2	rs1242331	1	ENSG00000116171	G	A	Hematocrit	Astle W	27863252	0.02032	0.003712	4.389e-08	173480	0	173480	European
Kidney cancer	PLOD1	rs56243319	1	ENSG00000083444	C	T	Platelet count	Astle W	27863252	0.02736	0.003709	1.627e-13	173480	0	173480	European
Kidney cancer	PLOD1	rs56243319	1	ENSG00000083444	C	T	Plateletcrit	Astle W	27863252	0.03546	0.003721	1.583e-21	173480	0	173480	European
Kidney cancer	PLOD1	rs58434384	1	ENSG00000083444	A	G	Lymphocyte percentage of white cells	Astle W	27863252	0.03597	0.006451	2.47e-08	173480	0	173480	European
Kidney cancer	PLOD1	rs58434384	1	ENSG00000083444	A	G	Platelet count	Astle W	27863252	-0.05483	0.006616	1.149e-16	173480	0	173480	European
Kidney cancer	PLOD1	rs58434384	1	ENSG00000083444	A	G	Plateletcrit	Astle W	27863252	-0.06905	0.006636	2.376e-25	173480	0	173480	European
Kidney cancer	PLOD1	rs58434384	1	ENSG00000083444	A	G	Type II diabetes	DIAGRAM	26551672	-0.1258	0.02294	3.9e-08	84780	27206	57574	European
Kidney cancer	PLOD1	rs58434384	1	ENSG00000083444	A	G	Leg fat-free mass left	Neale B	UKBB	0.01616	0.002854	1.506e-08	331258	0	331258	European
Kidney cancer	PLOD1	rs58434384	1	ENSG00000083444	A	G	Leg fat-free mass right	Neale B	UKBB	0.01673	0.002853	4.521e-09	331285	0	331285	European
Kidney cancer	PLOD1	rs58434384	1	ENSG00000083444	A	G	Leg predicted mass left	Neale B	UKBB	0.01611	0.002835	1.326e-08	331253	0	331253	European
Kidney cancer	PLOD1	rs58434384	1	ENSG00000083444	A	G	Leg predicted mass right	Neale B	UKBB	0.01659	0.002834	4.848e-09	331285	0	331285	European
Kidney cancer	PLOD1	rs58434384	1	ENSG00000083444	A	G	Medication for cholesterol, blood pressure or diabetes: cholesterol lowering medication	Neale B	UKBB	0.01686	0.002712	5.077e-10	154702	35840	118862	European
Lung cancer	CYP21A2	rs433061	6	cg04771084	G	A	Basophil count	Astle W	27863252	0.04325	0.005191	7.923e-17	173480	0	173480	European
Lung cancer	CYP21A2	rs433061	6	cg04771084	G	A	Eosinophil count	Astle W	27863252	0.07395	0.005292	2.244e-44	173480	0	173480	European
Lung cancer	CYP21A2	rs433061	6	cg04771084	G	A	Eosinophil percentage of granulocytes	Astle W	27863252	0.04011	0.005309	4.165e-14	173480	0	173480	European
Lung cancer	CYP21A2	rs433061	6	cg04771084	G	A	Eosinophil percentage of white cells	Astle W	27863252	0.04013	0.005285	3.151e-14	173480	0	173480	European
Lung cancer	CYP21A2	rs433061	6	cg04771084	G	A	Granulocyte count	Astle W	27863252	0.07724	0.005326	1.157e-47	173480	0	173480	European
Lung cancer	CYP21A2	rs433061	6	cg04771084	G	A	Hematocrit	Astle W	27863252	0.04474	0.005237	1.305e-17	173480	0	173480	European
Lung cancer	CYP21A2	rs433061	6	cg04771084	G	A	Hemoglobin concentration	Astle W	27863252	0.05125	0.005262	2.023e-22	173480	0	173480	European
Lung cancer	CYP21A2	rs433061	6	cg04771084	G	A	High light scatter percentage of red cells	Astle W	27863252	0.03983	0.005318	6.904e-14	173480	0	173480	European
Lung cancer	CYP21A2	rs433061	6	cg04771084	G	A	High light scatter reticulocyte count	Astle W	27863252	0.04757	0.005318	3.737e-19	173480	0	173480	European
Lung cancer	CYP21A2	rs433061	6	cg04771084	G	A	Lymphocyte count	Astle W	27863252	0.09586	0.00534	4.696e-72	173480	0	173480	European
Lung cancer	CYP21A2	rs433061	6	cg04771084	G	A	Monocyte count	Astle W	27863252	0.08121	0.005298	5.078e-53	173480	0	173480	European
Lung cancer	CYP21A2	rs433061	6	cg04771084	G	A	Myeloid white cell count	Astle W	27863252	0.08271	0.005339	4.048e-54	173480	0	173480	European
Lung cancer	CYP21A2	rs433061	6	cg04771084	G	A	Neutrophil count	Astle W	27863252	0.07023	0.005312	6.479e-40	173480	0	173480	European
Lung cancer	CYP21A2	rs433061	6	cg04771084	G	A	Neutrophil percentage of granulocytes	Astle W	27863252	-0.03876	0.005309	2.862e-13	173480	0	173480	European
Lung cancer	CYP21A2	rs433061	6	cg04771084	G	A	Platelet count	Astle W	27863252	0.04311	0.00541	1.609e-15	173480	0	173480	European
Lung cancer	CYP21A2	rs433061	6	cg04771084	G	A	Plateletcrit	Astle W	27863252	0.03732	0.005425	5.978e-12	173480	0	173480	European
Lung cancer	CYP21A2	rs433061	6	cg04771084	G	A	Red blood cell count	Astle W	27863252	0.04937	0.005269	7.291e-21	173480	0	173480	European
Lung cancer	CYP21A2	rs433061	6	cg04771084	G	A	Red cell distribution width	Astle W	27863252	-0.03177	0.005254	1.475e-09	173480	0	173480	European
Lung cancer	CYP21A2	rs433061	6	cg04771084	G	A	Reticulocyte count	Astle W	27863252	0.0711	0.005328	1.279e-40	173480	0	173480	European
Lung cancer	CYP21A2	rs433061	6	cg04771084	G	A	Reticulocyte fraction of red cells	Astle W	27863252	0.0606	0.005324	5.212e-30	173480	0	173480	European
Lung cancer	CYP21A2	rs433061	6	cg04771084	G	A	Sum basophil neutrophil counts	Astle W	27863252	0.07122	0.005321	7.359e-41	173480	0	173480	European
Lung cancer	CYP21A2	rs433061	6	cg04771084	G	A	Sum eosinophil basophil counts	Astle W	27863252	0.07796	0.005298	5.102e-49	173480	0	173480	European
Lung cancer	CYP21A2	rs433061	6	cg04771084	G	A	Sum neutrophil eosinophil counts	Astle W	27863252	0.07626	0.005317	1.189e-46	173480	0	173480	European
Lung cancer	CYP21A2	rs433061	6	cg04771084	G	A	White blood cell count	Astle W	27863252	0.1065	0.005316	2.66e-89	173480	0	173480	European
Lung cancer	CYP21A2	rs433061	6	cg04771084	G	A	IgA deficiency	Bronson P	27723758	-1.458	0.0692	1.483e-98	6487	1635	4852	European
Lung cancer	CYP21A2	rs433061	6	cg04771084	G	A	Height	GIANT	25282103	-0.03	0.0049	8.5e-10	251639	0	251639	European
Lung cancer	CYP21A2	rs433061	6	cg04771084	G	A	Total cholesterol	GLGC	24097068	0.0475	0.0085	4.14e-09	93845	0	93845	European
Lung cancer	CYP21A2	rs433061	6	cg04771084	G	A	Total cholesterol	GLGC	20686565	0.0491	0.0086	5.413e-09	100184	0	100184	Mixed
Lung cancer	CYP21A2	rs433061	6	cg04771084	G	A	Triglycerides	GLGC	24097068	0.0398	0.0078	2.214e-08	90263	0	90263	European
Lung cancer	CYP21A2	rs433061	6	cg04771084	G	A	Triglycerides	GLGC	20686565	0.0432	0.008	4.202e-09	96598	0	96598	Mixed
Lung cancer	CYP21A2	rs433061	6	cg04771084	G	A	Rheumatoid arthritis ACPA positive	Padyukov L	21156761	NA	NA	4.64e-10	2226	-	-	European
Lung cancer	CYP21A2	rs433061	6	cg04771084	G	A	Total cholesterol	GLGC	20686565	NA	NA	5.413e-09	100184	-	-	Mixed
Lung cancer	CYP21A2	rs433061	6	cg04771084	G	A	Triglycerides	GLGC	20686565	NA	NA	4.202e-09	100184	-	-	Mixed
Lung cancer	CYP21A2	rs433061	6	cg04771084	G	A	Primary sclerosing cholangitis	Ji S	27992413	-1.116	0.038	1.396e-213	14890	2871	12019	European
Lung cancer	CYP21A2	rs433061	6	cg04771084	G	A	Crohns disease progression	Lee JC	28067912	0.494	0.08931	3.181e-08	2734	1762	972	European
Lung cancer	CYP21A2	rs433061	6	cg04771084	G	A	Arm fat-free mass left	Neale B	UKBB	-0.02491	0.002279	8.512e-28	331159	0	331159	European
Lung cancer	CYP21A2	rs433061	6	cg04771084	G	A	Arm fat-free mass right	Neale B	UKBB	-0.02438	0.002234	1.014e-27	331221	0	331221	European
Lung cancer	CYP21A2	rs433061	6	cg04771084	G	A	Arm predicted mass left	Neale B	UKBB	-0.025	0.002271	3.439e-28	331146	0	331146	European
Lung cancer	CYP21A2	rs433061	6	cg04771084	G	A	Arm predicted mass right	Neale B	UKBB	-0.02397	0.002226	4.834e-27	331216	0	331216	European
Lung cancer	CYP21A2	rs433061	6	cg04771084	G	A	Asthma	Neale B	UKBB	-0.01022	0.001149	5.81e-19	336782	38791	297991	European
Lung cancer	CYP21A2	rs433061	6	cg04771084	G	A	Basal metabolic rate	Neale B	UKBB	-0.02777	0.002377	1.629e-31	331307	0	331307	European
Lung cancer	CYP21A2	rs433061	6	cg04771084	G	A	Comparative body size at age 10	Neale B	UKBB	-0.01822	0.002455	1.178e-13	331693	0	331693	European
Lung cancer	CYP21A2	rs433061	6	cg04771084	G	A	Comparative height size at age 10	Neale B	UKBB	-0.01781	0.002448	3.428e-13	332021	0	332021	European
Lung cancer	CYP21A2	rs433061	6	cg04771084	G	A	Diastolic blood pressure	Neale B	UKBB	0.02655	0.003639	2.948e-13	317756	0	317756	European
Lung cancer	CYP21A2	rs433061	6	cg04771084	G	A	Forced expiratory volume in 1-second, predicted percentage	Neale B	UKBB	0.04423	0.006226	1.223e-12	110423	0	110423	European
Lung cancer	CYP21A2	rs433061	6	cg04771084	G	A	Height	Neale B	UKBB	-0.03292	0.002547	3.384e-38	336474	0	336474	European
Lung cancer	CYP21A2	rs433061	6	cg04771084	G	A	Hip circumference	Neale B	UKBB	-0.02832	0.00355	1.511e-15	336601	0	336601	European
Lung cancer	CYP21A2	rs433061	6	cg04771084	G	A	Impedance of leg left	Neale B	UKBB	0.02419	0.003269	1.374e-13	331296	0	331296	European
Lung cancer	CYP21A2	rs433061	6	cg04771084	G	A	Impedance of leg right	Neale B	UKBB	0.02344	0.003244	5.042e-13	331301	0	331301	European
Lung cancer	CYP21A2	rs433061	6	cg04771084	G	A	Impedance of whole body	Neale B	UKBB	0.01708	0.002734	4.192e-10	331284	0	331284	European
Lung cancer	CYP21A2	rs433061	6	cg04771084	G	A	Leg fat-free mass left	Neale B	UKBB	-0.0273	0.002361	6.484e-31	331258	0	331258	European
Lung cancer	CYP21A2	rs433061	6	cg04771084	G	A	Leg fat-free mass right	Neale B	UKBB	-0.02806	0.00236	1.309e-32	331285	0	331285	European
Lung cancer	CYP21A2	rs433061	6	cg04771084	G	A	Leg predicted mass left	Neale B	UKBB	-0.02714	0.002345	5.586e-31	331253	0	331253	European
Lung cancer	CYP21A2	rs433061	6	cg04771084	G	A	Leg predicted mass right	Neale B	UKBB	-0.02775	0.002344	2.501e-32	331285	0	331285	European
Lung cancer	CYP21A2	rs433061	6	cg04771084	G	A	Long-standing illness, disability or infirmity	Neale B	UKBB	-0.01096	0.0017	1.123e-10	329663	107123	222540	European
Lung cancer	CYP21A2	rs433061	6	cg04771084	G	A	Medication for pain relief, constipation, heartburn: none of the above	Neale B	UKBB	-0.01187	0.001795	3.868e-11	333581	184936	148645	European
Lung cancer	CYP21A2	rs433061	6	cg04771084	G	A	Other serious medical condition or disability diagnosed by doctor	Neale B	UKBB	-0.01066	0.001466	3.571e-13	331274	67968	263306	European
Lung cancer	CYP21A2	rs433061	6	cg04771084	G	A	Potassium in urine	Neale B	UKBB	0.02022	0.003602	1.971e-08	326816	0	326816	European
Lung cancer	CYP21A2	rs433061	6	cg04771084	G	A	Self-reported asthma	Neale B	UKBB	-0.01005	0.001151	2.509e-18	337159	39049	298110	European
Lung cancer	CYP21A2	rs433061	6	cg04771084	G	A	Self-reported malabsorption or coeliac disease	Neale B	UKBB	-0.01159	0.0002347	0	337159	1452	335707	European
Lung cancer	CYP21A2	rs433061	6	cg04771084	G	A	Sitting height	Neale B	UKBB	-0.04486	0.00277	6.021e-59	336172	0	336172	European
Lung cancer	CYP21A2	rs433061	6	cg04771084	G	A	Started insulin within one year diagnosis of diabetes	Neale B	UKBB	-0.07742	0.005257	9.335e-49	15397	1872	13525	European
Lung cancer	CYP21A2	rs433061	6	cg04771084	G	A	Trunk fat-free mass	Neale B	UKBB	-0.02697	0.002258	7.282e-33	331030	0	331030	European
Lung cancer	CYP21A2	rs433061	6	cg04771084	G	A	Trunk predicted mass	Neale B	UKBB	-0.02665	0.002251	2.393e-32	330995	0	330995	European
Lung cancer	CYP21A2	rs433061	6	cg04771084	G	A	Weight	Neale B	UKBB	-0.02983	0.003133	1.734e-21	336227	0	336227	European
Lung cancer	CYP21A2	rs433061	6	cg04771084	G	A	Whole body fat-free mass	Neale B	UKBB	-0.02772	0.002267	2.317e-34	331291	0	331291	European
Lung cancer	CYP21A2	rs433061	6	cg04771084	G	A	Whole body water mass	Neale B	UKBB	-0.02756	0.00227	6.611e-34	331315	0	331315	European
Lung cancer	CYP21A2	rs433061	6	cg04771084	G	A	Schizophrenia	PGC	25056061	0.1537	0.0181	1.803e-17	82315	35476	46839	Mixed
Lung cancer	CYP21A2	rs433061	6	cg04771084	G	A	Age at menopause	ReproGen	26414677	0.2	0.03	3.2e-09	69360	0	69360	European
Lung cancer	CYP21A2	rs9271545	6	cg27449793	C	T	Basophil count	Astle W	27863252	0.02482	0.004047	8.679e-10	173480	0	173480	European
Lung cancer	CYP21A2	rs9271545	6	cg27449793	C	T	Eosinophil count	Astle W	27863252	0.04797	0.004126	3.022e-31	173480	0	173480	European
Lung cancer	CYP21A2	rs9271545	6	cg27449793	C	T	Eosinophil percentage of granulocytes	Astle W	27863252	0.02503	0.004138	1.459e-09	173480	0	173480	European
Lung cancer	CYP21A2	rs9271545	6	cg27449793	C	T	Eosinophil percentage of white cells	Astle W	27863252	0.02718	0.00412	4.232e-11	173480	0	173480	European
Lung cancer	CYP21A2	rs9271545	6	cg27449793	C	T	Granulocyte count	Astle W	27863252	0.05298	0.004152	2.66e-37	173480	0	173480	European
Lung cancer	CYP21A2	rs9271545	6	cg27449793	C	T	Hematocrit	Astle W	27863252	0.03674	0.004084	2.321e-19	173480	0	173480	European
Lung cancer	CYP21A2	rs9271545	6	cg27449793	C	T	Hemoglobin concentration	Astle W	27863252	0.04205	0.004101	1.158e-24	173480	0	173480	European
Lung cancer	CYP21A2	rs9271545	6	cg27449793	C	T	High light scatter percentage of red cells	Astle W	27863252	0.03595	0.004146	4.273e-18	173480	0	173480	European
Lung cancer	CYP21A2	rs9271545	6	cg27449793	C	T	High light scatter reticulocyte count	Astle W	27863252	0.04244	0.004146	1.382e-24	173480	0	173480	European
Lung cancer	CYP21A2	rs9271545	6	cg27449793	C	T	Lymphocyte count	Astle W	27863252	0.05009	0.004163	2.392e-33	173480	0	173480	European
Lung cancer	CYP21A2	rs9271545	6	cg27449793	C	T	Monocyte count	Astle W	27863252	0.03959	0.004131	9.478e-22	173480	0	173480	European
Lung cancer	CYP21A2	rs9271545	6	cg27449793	C	T	Myeloid white cell count	Astle W	27863252	0.05509	0.004163	5.666e-40	173480	0	173480	European
Lung cancer	CYP21A2	rs9271545	6	cg27449793	C	T	Neutrophil count	Astle W	27863252	0.04879	0.004142	4.977e-32	173480	0	173480	European
Lung cancer	CYP21A2	rs9271545	6	cg27449793	C	T	Neutrophil percentage of granulocytes	Astle W	27863252	-0.02321	0.004138	2.018e-08	173480	0	173480	European
Lung cancer	CYP21A2	rs9271545	6	cg27449793	C	T	Red blood cell count	Astle W	27863252	0.04188	0.004108	2.113e-24	173480	0	173480	European
Lung cancer	CYP21A2	rs9271545	6	cg27449793	C	T	Reticulocyte count	Astle W	27863252	0.05742	0.004154	1.812e-43	173480	0	173480	European
Lung cancer	CYP21A2	rs9271545	6	cg27449793	C	T	Reticulocyte fraction of red cells	Astle W	27863252	0.04879	0.004151	6.75e-32	173480	0	173480	European
Lung cancer	CYP21A2	rs9271545	6	cg27449793	C	T	Sum basophil neutrophil counts	Astle W	27863252	0.04909	0.004149	2.635e-32	173480	0	173480	European
Lung cancer	CYP21A2	rs9271545	6	cg27449793	C	T	Sum eosinophil basophil counts	Astle W	27863252	0.04985	0.00413	1.516e-33	173480	0	173480	European
Lung cancer	CYP21A2	rs9271545	6	cg27449793	C	T	Sum neutrophil eosinophil counts	Astle W	27863252	0.0529	0.004145	2.641e-37	173480	0	173480	European
Lung cancer	CYP21A2	rs9271545	6	cg27449793	C	T	White blood cell count	Astle W	27863252	0.06624	0.004146	1.827e-57	173480	0	173480	European
Lung cancer	CYP21A2	rs9271545	6	cg27449793	C	T	IgA deficiency	Bronson P	27723758	-0.6826	0.05037	7.735e-42	6487	1635	4852	European
Lung cancer	CYP21A2	rs9271545	6	cg27449793	C	T	Primary sclerosing cholangitis	Ji S	27992413	-0.5122	0.031	1.034e-64	14890	2871	12019	European
Lung cancer	CYP21A2	rs9271545	6	cg27449793	C	T	Primary biliary cholangitis	Nakamura M	23000144	0.8074	NA	0	963	487	476	East Asian
Lung cancer	CYP21A2	rs9271545	6	cg27449793	C	T	Rheumatoid arthritis	Okada Y	24390342	0.5447	0.02182	3.6e-124	58284	14361	43923	European
Lung cancer	CYP21A2	rs9271545	6	cg27449793	C	T	Rheumatoid arthritis	Okada Y	24390342	0.478	0.02075	2e-119	80799	19234	61565	Mixed
Lung cancer	CYP21A2	rs9271545	6	cg27449793	C	T	Schizophrenia	PGC	25056061	0.0753	0.0135	2.497e-08	82315	35476	46839	Mixed
Lung cancer	CYP21A2	rs497309	6	cg08557799	C	A	Basophil count	Astle W	27863252	-0.04433	0.00517	9.898e-18	173480	0	173480	European
Lung cancer	CYP21A2	rs497309	6	cg08557799	C	A	Eosinophil count	Astle W	27863252	-0.0728	0.005271	2.113e-43	173480	0	173480	European
Lung cancer	CYP21A2	rs497309	6	cg08557799	C	A	Eosinophil percentage of granulocytes	Astle W	27863252	-0.03907	0.005287	1.474e-13	173480	0	173480	European
Lung cancer	CYP21A2	rs497309	6	cg08557799	C	A	Eosinophil percentage of white cells	Astle W	27863252	-0.03878	0.005264	1.758e-13	173480	0	173480	European
Lung cancer	CYP21A2	rs497309	6	cg08557799	C	A	Granulocyte count	Astle W	27863252	-0.07702	0.005304	9.087e-48	173480	0	173480	European
Lung cancer	CYP21A2	rs497309	6	cg08557799	C	A	Hematocrit	Astle W	27863252	-0.04428	0.005216	2.082e-17	173480	0	173480	European
Lung cancer	CYP21A2	rs497309	6	cg08557799	C	A	Hemoglobin concentration	Astle W	27863252	-0.05059	0.005241	4.763e-22	173480	0	173480	European
Lung cancer	CYP21A2	rs497309	6	cg08557799	C	A	High light scatter percentage of red cells	Astle W	27863252	-0.04042	0.005297	2.326e-14	173480	0	173480	European
Lung cancer	CYP21A2	rs497309	6	cg08557799	C	A	High light scatter reticulocyte count	Astle W	27863252	-0.04811	0.005297	1.066e-19	173480	0	173480	European
Lung cancer	CYP21A2	rs497309	6	cg08557799	C	A	Lymphocyte count	Astle W	27863252	-0.09833	0.005319	2.566e-76	173480	0	173480	European
Lung cancer	CYP21A2	rs497309	6	cg08557799	C	A	Monocyte count	Astle W	27863252	-0.08275	0.005277	2.079e-55	173480	0	173480	European
Lung cancer	CYP21A2	rs497309	6	cg08557799	C	A	Myeloid white cell count	Astle W	27863252	-0.08267	0.005318	1.66e-54	173480	0	173480	European
Lung cancer	CYP21A2	rs497309	6	cg08557799	C	A	Neutrophil count	Astle W	27863252	-0.07011	0.00529	4.363e-40	173480	0	173480	European
Lung cancer	CYP21A2	rs497309	6	cg08557799	C	A	Neutrophil percentage of granulocytes	Astle W	27863252	0.03818	0.005287	5.187e-13	173480	0	173480	European
Lung cancer	CYP21A2	rs497309	6	cg08557799	C	A	Platelet count	Astle W	27863252	-0.04349	0.005389	7.006e-16	173480	0	173480	European
Lung cancer	CYP21A2	rs497309	6	cg08557799	C	A	Plateletcrit	Astle W	27863252	-0.03803	0.005403	1.946e-12	173480	0	173480	European
Lung cancer	CYP21A2	rs497309	6	cg08557799	C	A	Red blood cell count	Astle W	27863252	-0.04887	0.005248	1.256e-20	173480	0	173480	European
Lung cancer	CYP21A2	rs497309	6	cg08557799	C	A	Red cell distribution width	Astle W	27863252	0.0308	0.005233	3.968e-09	173480	0	173480	European
Lung cancer	CYP21A2	rs497309	6	cg08557799	C	A	Reticulocyte count	Astle W	27863252	-0.07109	0.005307	6.385e-41	173480	0	173480	European
Lung cancer	CYP21A2	rs497309	6	cg08557799	C	A	Reticulocyte fraction of red cells	Astle W	27863252	-0.06073	0.005303	2.303e-30	173480	0	173480	European
Lung cancer	CYP21A2	rs497309	6	cg08557799	C	A	Sum basophil neutrophil counts	Astle W	27863252	-0.0711	0.005299	4.783e-41	173480	0	173480	European
Lung cancer	CYP21A2	rs497309	6	cg08557799	C	A	Sum eosinophil basophil counts	Astle W	27863252	-0.07725	0.005276	1.524e-48	173480	0	173480	European
Lung cancer	CYP21A2	rs497309	6	cg08557799	C	A	Sum neutrophil eosinophil counts	Astle W	27863252	-0.07603	0.005296	9.756e-47	173480	0	173480	European
Lung cancer	CYP21A2	rs497309	6	cg08557799	C	A	White blood cell count	Astle W	27863252	-0.1072	0.005295	4.14e-91	173480	0	173480	European
Lung cancer	CYP21A2	rs497309	6	cg08557799	C	A	IgA deficiency	Bronson P	27723758	1.305	0.06173	3.285e-99	6487	1635	4852	European
Lung cancer	CYP21A2	rs497309	6	cg08557799	C	A	Height	GIANT	25282103	0.03	0.0048	7.3e-10	251600	0	251600	European
Lung cancer	CYP21A2	rs497309	6	cg08557799	C	A	Total cholesterol	GLGC	24097068	-0.0461	0.006	2.519e-14	183559	0	183559	European
Lung cancer	CYP21A2	rs497309	6	cg08557799	C	A	Total cholesterol	GLGC	20686565	-0.0504	0.0084	1.294e-09	100184	0	100184	Mixed
Lung cancer	CYP21A2	rs497309	6	cg08557799	C	A	Triglycerides	GLGC	24097068	-0.0425	0.0057	1.053e-13	174065	0	174065	European
Lung cancer	CYP21A2	rs497309	6	cg08557799	C	A	Triglycerides	GLGC	20686565	-0.0434	0.0079	1.889e-09	96598	0	96598	Mixed
Lung cancer	CYP21A2	rs497309	6	cg08557799	C	A	Idiopathic membranous nephropathy	Stanescu HC	21323541	NA	NA	3.55e-22	2894	-	-	European
Lung cancer	CYP21A2	rs497309	6	cg08557799	C	A	Rheumatoid arthritis ACPA positive	Padyukov L	21156761	NA	NA	7.61e-10	2226	-	-	European
Lung cancer	CYP21A2	rs497309	6	cg08557799	C	A	Total cholesterol	GLGC	20686565	NA	NA	1.294e-09	100184	-	-	Mixed
Lung cancer	CYP21A2	rs497309	6	cg08557799	C	A	Triglycerides	GLGC	20686565	NA	NA	1.889e-09	100184	-	-	Mixed
Lung cancer	CYP21A2	rs497309	6	cg08557799	C	A	Primary sclerosing cholangitis	Ji S	27992413	1.087	0.037	6.446e-207	14890	2871	12019	European
Lung cancer	CYP21A2	rs497309	6	cg08557799	C	A	Crohns disease progression	Lee JC	28067912	-0.5064	0.08866	1.12e-08	2734	1762	972	European
Lung cancer	CYP21A2	rs497309	6	cg08557799	C	A	Arm fat-free mass left	Neale B	UKBB	0.02508	0.002273	2.621e-28	331159	0	331159	European
Lung cancer	CYP21A2	rs497309	6	cg08557799	C	A	Arm fat-free mass right	Neale B	UKBB	0.02484	0.002227	7.175e-29	331221	0	331221	European
Lung cancer	CYP21A2	rs497309	6	cg08557799	C	A	Arm predicted mass left	Neale B	UKBB	0.0253	0.002264	5.682e-29	331146	0	331146	European
Lung cancer	CYP21A2	rs497309	6	cg08557799	C	A	Arm predicted mass right	Neale B	UKBB	0.02434	0.00222	5.631e-28	331216	0	331216	European
Lung cancer	CYP21A2	rs497309	6	cg08557799	C	A	Asthma	Neale B	UKBB	0.01021	0.001145	4.902e-19	336782	38791	297991	European
Lung cancer	CYP21A2	rs497309	6	cg08557799	C	A	Basal metabolic rate	Neale B	UKBB	0.0281	0.00237	2.101e-32	331307	0	331307	European
Lung cancer	CYP21A2	rs497309	6	cg08557799	C	A	Comparative body size at age 10	Neale B	UKBB	0.01884	0.002448	1.41e-14	331693	0	331693	European
Lung cancer	CYP21A2	rs497309	6	cg08557799	C	A	Comparative height size at age 10	Neale B	UKBB	0.01805	0.002441	1.437e-13	332021	0	332021	European
Lung cancer	CYP21A2	rs497309	6	cg08557799	C	A	Diastolic blood pressure	Neale B	UKBB	-0.02653	0.003628	2.658e-13	317756	0	317756	European
Lung cancer	CYP21A2	rs497309	6	cg08557799	C	A	Forced expiratory volume in 1-second, predicted percentage	Neale B	UKBB	-0.04479	0.00621	5.533e-13	110423	0	110423	European
Lung cancer	CYP21A2	rs497309	6	cg08557799	C	A	Height	Neale B	UKBB	0.0335	0.00254	1.022e-39	336474	0	336474	European
Lung cancer	CYP21A2	rs497309	6	cg08557799	C	A	Hip circumference	Neale B	UKBB	0.02805	0.00354	2.335e-15	336601	0	336601	European
Lung cancer	CYP21A2	rs497309	6	cg08557799	C	A	Impedance of leg left	Neale B	UKBB	-0.02462	0.00326	4.284e-14	331296	0	331296	European
Lung cancer	CYP21A2	rs497309	6	cg08557799	C	A	Impedance of leg right	Neale B	UKBB	-0.0243	0.003235	5.768e-14	331301	0	331301	European
Lung cancer	CYP21A2	rs497309	6	cg08557799	C	A	Impedance of whole body	Neale B	UKBB	-0.01757	0.002726	1.152e-10	331284	0	331284	European
Lung cancer	CYP21A2	rs497309	6	cg08557799	C	A	Leg fat-free mass left	Neale B	UKBB	0.02772	0.002354	5.227e-32	331258	0	331258	European
Lung cancer	CYP21A2	rs497309	6	cg08557799	C	A	Leg fat-free mass right	Neale B	UKBB	0.02861	0.002353	5.082e-34	331285	0	331285	European
Lung cancer	CYP21A2	rs497309	6	cg08557799	C	A	Leg predicted mass left	Neale B	UKBB	0.02751	0.002338	5.956e-32	331253	0	331253	European
Lung cancer	CYP21A2	rs497309	6	cg08557799	C	A	Leg predicted mass right	Neale B	UKBB	0.02829	0.002338	1.039e-33	331285	0	331285	European
Lung cancer	CYP21A2	rs497309	6	cg08557799	C	A	Long-standing illness, disability or infirmity	Neale B	UKBB	0.01114	0.001695	4.932e-11	329663	107123	222540	European
Lung cancer	CYP21A2	rs497309	6	cg08557799	C	A	Medication for pain relief, constipation, heartburn: none of the above	Neale B	UKBB	0.01233	0.00179	5.637e-12	333581	184936	148645	European
Lung cancer	CYP21A2	rs497309	6	cg08557799	C	A	Number of days or week of moderate physical activity 10+ minutes	Neale B	UKBB	-0.04686	0.008555	4.314e-08	321309	0	321309	European
Lung cancer	CYP21A2	rs497309	6	cg08557799	C	A	Other serious medical condition or disability diagnosed by doctor	Neale B	UKBB	0.01079	0.001462	1.605e-13	331274	67968	263306	European
Lung cancer	CYP21A2	rs497309	6	cg08557799	C	A	Potassium in urine	Neale B	UKBB	-0.02045	0.003591	1.24e-08	326816	0	326816	European
Lung cancer	CYP21A2	rs497309	6	cg08557799	C	A	Self-reported asthma	Neale B	UKBB	0.01004	0.001147	2.15e-18	337159	39049	298110	European
Lung cancer	CYP21A2	rs497309	6	cg08557799	C	A	Self-reported malabsorption or coeliac disease	Neale B	UKBB	0.01145	0.000234	0	337159	1452	335707	European
Lung cancer	CYP21A2	rs497309	6	cg08557799	C	A	Sitting height	Neale B	UKBB	0.04582	0.002762	9.291e-62	336172	0	336172	European
Lung cancer	CYP21A2	rs497309	6	cg08557799	C	A	Started insulin within one year diagnosis of diabetes	Neale B	UKBB	0.07755	0.005223	1.623e-49	15397	1872	13525	European
Lung cancer	CYP21A2	rs497309	6	cg08557799	C	A	Trunk fat-free mass	Neale B	UKBB	0.02735	0.002252	6.006e-34	331030	0	331030	European
Lung cancer	CYP21A2	rs497309	6	cg08557799	C	A	Trunk predicted mass	Neale B	UKBB	0.02703	0.002244	2.157e-33	330995	0	330995	European
Lung cancer	CYP21A2	rs497309	6	cg08557799	C	A	Weight	Neale B	UKBB	0.02986	0.003124	1.213e-21	336227	0	336227	European
Lung cancer	CYP21A2	rs497309	6	cg08557799	C	A	Whole body fat-free mass	Neale B	UKBB	0.02813	0.00226	1.553e-35	331291	0	331291	European
Lung cancer	CYP21A2	rs497309	6	cg08557799	C	A	Whole body water mass	Neale B	UKBB	0.02799	0.002264	4.141e-35	331315	0	331315	European
Lung cancer	CYP21A2	rs497309	6	cg08557799	C	A	Schizophrenia	PGC	25056061	-0.1579	0.0181	2.936e-18	82315	35476	46839	Mixed
Lung cancer	CYP21A2	rs497309	6	cg08557799	C	A	Age at menopause	ReproGen	26414677	-0.21	0.03	1.8e-10	69360	0	69360	European
Prostate cancer	SREBF1	rs12938501	17	cg15030378	A	C	Impedance of leg left	Neale B	UKBB	0.01531	0.002333	5.366e-11	331296	0	331296	European
Prostate cancer	SREBF1	rs12938501	17	cg15030378	A	C	Impedance of leg right	Neale B	UKBB	0.01362	0.002315	4.065e-09	331301	0	331301	European
Prostate cancer	SREBF1	rs11656665	17	cg26588076	A	G	Lymphocyte count	Astle W	27863252	-0.02315	0.003768	8.106e-10	173480	0	173480	European
Prostate cancer	SREBF1	rs11656665	17	cg26588076	A	G	Impedance of leg left	Neale B	UKBB	-0.01576	0.002323	1.16e-11	331296	0	331296	European
Prostate cancer	SREBF1	rs11656665	17	cg26588076	A	G	Impedance of leg right	Neale B	UKBB	-0.01431	0.002305	5.409e-10	331301	0	331301	European
Prostate cancer	SREBF1	rs4925115	17	cg09796270	A	G	Lymphocyte count	Astle W	27863252	0.02366	0.003776	3.739e-10	173480	0	173480	European
Prostate cancer	SREBF1	rs4925115	17	cg09796270	A	G	Impedance of leg left	Neale B	UKBB	0.01468	0.002324	2.715e-10	331296	0	331296	European
Prostate cancer	SREBF1	rs4925115	17	cg09796270	A	G	Impedance of leg right	Neale B	UKBB	0.0133	0.002307	8.048e-09	331301	0	331301	European
Prostate cancer	SREBF1	rs11078399	17	cg03641529	A	G	Impedance of leg left	Neale B	UKBB	0.01528	0.002334	5.872e-11	331296	0	331296	European
Prostate cancer	SREBF1	rs11078399	17	cg03641529	A	G	Impedance of leg right	Neale B	UKBB	0.01361	0.002316	4.219e-09	331301	0	331301	European
Prostate cancer	SREBF1	rs12951376	17	cg03963689	C	T	Impedance of leg left	Neale B	UKBB	-0.01538	0.002421	2.117e-10	331296	0	331296	European
Prostate cancer	SREBF1	rs12951376	17	cg03963689	C	T	Impedance of leg right	Neale B	UKBB	-0.01397	0.002402	6.098e-09	331301	0	331301	European
Prostate cancer	APOE	rs769449	19	cg06750524	A	G	Platelet count	Astle W	27863252	-0.03082	0.005501	2.119e-08	173480	0	173480	European
Prostate cancer	APOE	rs769449	19	cg06750524	A	G	Plateletcrit	Astle W	27863252	-0.04001	0.005522	4.297e-13	173480	0	173480	European
Prostate cancer	APOE	rs769449	19	cg06750524	A	G	Red cell distribution width	Astle W	27863252	-0.05187	0.005342	2.741e-22	173480	0	173480	European
Prostate cancer	APOE	rs769449	19	cg06750524	A	G	Age-related macular degeneration	Fritsche LG	26691988	NA	NA	1.36e-32	33976	16144	17832	European
Prostate cancer	APOE	rs769449	19	cg06750524	A	G	Body mass index	GIANT	29273807	-0.031	0.0034	9.9e-20	449889	0	449889	European
Prostate cancer	APOE	rs769449	19	cg06750524	A	G	Body mass index	GIANT	29273807	-0.027	0.0032	6.4e-17	526508	0	526508	Mixed
Prostate cancer	APOE	rs769449	19	cg06750524	A	G	Waist hip ratio	GIANT	25673412	-0.043	0.0078	4e-08	78441	0	78441	European
Prostate cancer	APOE	rs769449	19	cg06750524	A	G	High density lipoprotein	GLGC	24097068	-0.0636	0.0071	6.791e-17	93367	0	93367	European
Prostate cancer	APOE	rs769449	19	cg06750524	A	G	Low density lipoprotein	GLGC	24097068	0.2141	0.0076	4.9e-161	83660	0	83660	European
Prostate cancer	APOE	rs769449	19	cg06750524	A	G	Total cholesterol	GLGC	24097068	0.1589	0.0072	6.77e-103	93260	0	93260	European
Prostate cancer	APOE	rs769449	19	cg06750524	A	G	Triglycerides	GLGC	24097068	0.0423	0.0069	3.15e-09	87396	0	87396	European
Prostate cancer	APOE	rs769449	19	cg06750524	A	G	APOA1 assay lipoprotein fraction concentration	Chasman DI	19936222	NA	NA	2.8e-11	17296	-	-	European
Prostate cancer	APOE	rs769449	19	cg06750524	A	G	APOA1 assay lipoprotein fraction concentration in fasting sample	Chasman DI	19936222	NA	NA	1.1e-11	17296	-	-	European
Prostate cancer	APOE	rs769449	19	cg06750524	A	G	APOB apolipoprotein B	Chasman	19802338	NA	NA	2.4e-16	6382	-	-	European
Prostate cancer	APOE	rs769449	19	cg06750524	A	G	APOB assay lipoprotein fraction concentration in fasting sample	Chasman DI	19936222	NA	NA	1.1e-36	17296	-	-	European
Prostate cancer	APOE	rs769449	19	cg06750524	A	G	Cerebrospinal fluid CSF amyloid beta Ab42	Cruchaga C	23562540	NA	NA	9.02e-47	1278	-	-	European
Prostate cancer	APOE	rs769449	19	cg06750524	A	G	Cerebrospinal fluid CSF ptau	Cruchaga C	23562540	NA	NA	2.1e-18	1278	-	-	European
Prostate cancer	APOE	rs769449	19	cg06750524	A	G	Cerebrospinal fluid CSF tau	Cruchaga C	23562540	NA	NA	1.95e-16	1278	-	-	European
Prostate cancer	APOE	rs769449	19	cg06750524	A	G	Cognitive ageing	Davies G	23207651	NA	NA	2.51e-10	3280	-	-	European
Prostate cancer	APOE	rs769449	19	cg06750524	A	G	Cognitive ageing females	Davies G	23207651	NA	NA	1.62e-10	3280	-	-	European
Prostate cancer	APOE	rs769449	19	cg06750524	A	G	HDL cholesterol lipoprotein fraction concentration	Chasman DI	19936222	NA	NA	2.19e-11	17296	-	-	European
Prostate cancer	APOE	rs769449	19	cg06750524	A	G	HDL cholesterol lipoprotein fraction concentration by NMR	Chasman DI	19936222	NA	NA	2.2e-12	17296	-	-	European
Prostate cancer	APOE	rs769449	19	cg06750524	A	G	HDL cholesterol lipoprotein fraction concentration by NMR in fasting sample	Chasman DI	19936222	NA	NA	2.36e-11	17296	-	-	European
Prostate cancer	APOE	rs769449	19	cg06750524	A	G	HDL cholesterol lipoprotein fraction concentration in fasting sample	Chasman DI	19936222	NA	NA	2.3e-10	17296	-	-	European
Prostate cancer	APOE	rs769449	19	cg06750524	A	G	LDL cholesterol mean size lipoprotein fraction concentration	Chasman DI	19936222	NA	NA	1.49e-09	17296	-	-	European
Prostate cancer	APOE	rs769449	19	cg06750524	A	G	LDL cholesterol small lipoprotein fraction concentration	Chasman DI	19936222	NA	NA	7e-27	17296	-	-	European
Prostate cancer	APOE	rs769449	19	cg06750524	A	G	LDL cholesterol small lipoprotein fraction concentration in fasting sample	Chasman DI	19936222	NA	NA	1.37e-21	17296	-	-	European
Prostate cancer	APOE	rs769449	19	cg06750524	A	G	LDL cholesterol total lipoprotein fraction concentration	Chasman DI	19936222	NA	NA	1.1e-44	17296	-	-	European
Prostate cancer	APOE	rs769449	19	cg06750524	A	G	LDL cholesterol total lipoprotein fraction concentration in fasting sample	Chasman DI	19936222	NA	NA	1.7e-33	17296	-	-	European
Prostate cancer	APOE	rs769449	19	cg06750524	A	G	Plasma C reactive protein female	Ridker PM	18439548	NA	NA	8.9e-21	6345	-	-	European
Prostate cancer	APOE	rs769449	19	cg06750524	A	G	Alzheimers disease	IGAP	24162737	1.258	0.0257	9.86e-523	54162	17008	37154	European
Prostate cancer	APOE	rs769449	19	cg06750524	A	G	Alzheimers disease biomarkers	Cruchaga C	23562540	0.091	0.01039	2e-18	-	-	-	European
Prostate cancer	APOE	rs769449	19	cg06750524	A	G	Alzheimers disease biomarkers	Cruchaga C	23562540	0.082	0.009973	2e-16	-	-	-	European
Prostate cancer	APOE	rs769449	19	cg06750524	A	G	C reactive protein	Ridker PM	18439548	NA	NA	9e-21	-	-	-	European
Prostate cancer	APOE	rs769449	19	cg06750524	A	G	Cerebrospinal P tau181p levels	Deming Y	28247064	0.079	0.006599	5e-33	-	-	-	Unspecified
Prostate cancer	APOE	rs769449	19	cg06750524	A	G	Cerebrospinal T tau levels	Deming Y	28247064	0.078	0.006963	4e-29	-	-	-	Unspecified
Prostate cancer	APOE	rs769449	19	cg06750524	A	G	Cerebrospinal fluid AB1 42 levels	Deming Y	28247064	0.101	0.00491	5e-94	-	-	-	Unspecified
Prostate cancer	APOE	rs769449	19	cg06750524	A	G	Cerebrospinal fluid AB1 42 levels	Li J	28641921	NA	NA	2e-30	-	-	-	European
Prostate cancer	APOE	rs769449	19	cg06750524	A	G	Cerebrospinal fluid biomarker levels	Sasayama D	28031287	NA	NA	2e-09	-	-	-	East Asian
Prostate cancer	APOE	rs769449	19	cg06750524	A	G	Cerebrospinal fluid t tau levels	Li J	28641921	NA	NA	8e-11	-	-	-	European
Prostate cancer	APOE	rs769449	19	cg06750524	A	G	Cerebrospinal fluid t tauAB1 42 ratio	Li J	28641921	NA	NA	6e-22	-	-	-	European
Prostate cancer	APOE	rs769449	19	cg06750524	A	G	Cingulate cortical amyloid beta load	Li J	26421299	NA	NA	5e-17	-	-	-	European
Prostate cancer	APOE	rs769449	19	cg06750524	A	G	Cognitive decline age related	Zhang C	24468470	NA	NA	5e-19	-	-	-	Mixed
Prostate cancer	APOE	rs769449	19	cg06750524	A	G	Verbal memory performance residualized delayed recall level	Arpawong TE	28800603	NA	NA	3e-12	-	-	-	European
Prostate cancer	APOE	rs769449	19	cg06750524	A	G	Body mass index	Neale B	UKBB	-0.02054	0.003603	1.196e-08	336107	0	336107	European
Prostate cancer	APOE	rs769449	19	cg06750524	A	G	Illnesses of father: alzheimers disease or dementia	Neale B	UKBB	0.02303	0.0008173	2.085e-174	292807	14024	278783	European
Prostate cancer	APOE	rs769449	19	cg06750524	A	G	Illnesses of father: none of the above, group 1	Neale B	UKBB	-0.01192	0.001891	2.852e-10	294791	109206	185585	European
Prostate cancer	APOE	rs769449	19	cg06750524	A	G	Illnesses of mother: alzheimers disease or dementia	Neale B	UKBB	0.04534	0.001052	0	309843	26757	283086	European
Prostate cancer	APOE	rs769449	19	cg06750524	A	G	Illnesses of mother: none of the above, group 1	Neale B	UKBB	-0.01828	0.001874	1.834e-22	311264	129391	181873	European
Prostate cancer	APOE	rs769449	19	cg06750524	A	G	Leg fat mass left	Neale B	UKBB	-0.01795	0.002879	4.557e-10	331275	0	331275	European
Prostate cancer	APOE	rs769449	19	cg06750524	A	G	Leg fat mass right	Neale B	UKBB	-0.01747	0.002913	1.98e-09	331293	0	331293	European
Prostate cancer	APOE	rs769449	19	cg06750524	A	G	Leg fat percentage left	Neale B	UKBB	-0.01354	0.002278	2.81e-09	331278	0	331278	European
Prostate cancer	APOE	rs769449	19	cg06750524	A	G	Leg fat percentage right	Neale B	UKBB	-0.01315	0.002307	1.197e-08	331296	0	331296	European
Prostate cancer	APOE	rs769449	19	cg06750524	A	G	Medication for cholesterol, blood pressure or diabetes: cholesterol lowering medication	Neale B	UKBB	0.03146	0.002271	1.331e-43	154702	35840	118862	European
Prostate cancer	APOE	rs769449	19	cg06750524	A	G	Medication for cholesterol, blood pressure or diabetes: none of the above	Neale B	UKBB	-0.01696	0.002541	2.486e-11	154702	103004	51698	European
Prostate cancer	APOE	rs769449	19	cg06750524	A	G	Mother still alive	Neale B	UKBB	-0.01262	0.001799	2.269e-12	331902	130993	200909	European
Prostate cancer	APOE	rs769449	19	cg06750524	A	G	No treatment with medication for cholesterol, blood pressure, diabetes, or take exogenous hormones	Neale B	UKBB	-0.01424	0.002316	7.74e-10	180203	124239	55964	European
Prostate cancer	APOE	rs769449	19	cg06750524	A	G	Pulse rate	Neale B	UKBB	-0.02287	0.003758	1.17e-09	317756	0	317756	European
Prostate cancer	APOE	rs769449	19	cg06750524	A	G	Self-reported high cholesterol	Neale B	UKBB	0.02591	0.001193	1.708e-104	337159	41296	295863	European
Prostate cancer	APOE	rs769449	19	cg06750524	A	G	Treatment with cholesterol lowering medication	Neale B	UKBB	0.02497	0.00166	3.878e-51	180203	22705	157498	European
Prostate cancer	APOE	rs769449	19	cg06750524	A	G	Treatment with simvastatin	Neale B	UKBB	0.01409	0.001155	3.022e-34	337159	38492	298667	European
Prostate cancer	APOE	rs769449	19	cg06750524	A	G	Waist circumference	Neale B	UKBB	-0.02042	0.003226	2.437e-10	336639	0	336639	European
Prostate cancer	APOE	rs769449	19	cg06750524	A	G	Weight change compared with 1 year ago	Neale B	UKBB	-0.01725	0.00237	3.388e-13	331803	0	331803	European
Prostate cancer	APOE	rs769449	19	cg06750524	A	G	Whole body fat mass	Neale B	UKBB	-0.01962	0.003555	3.382e-08	330762	0	330762	European
Prostate cancer	APOE	rs769449	19	cg06750524	A	G	Coronary artery disease	Nelson CP	28714975	0.08497	0.01282	3.54e-11	148715	10801	137914	Mixed
Prostate cancer	APOE	rs769449	19	cg06750524	A	G	C-reactive protein	Prins B	28887542	-0.19	0.02	9.342e-16	9961	0	9961	European
Prostate cancer	APOE	rs769449	19	cg06750524	A	G	Low density lipoprotein	Prins B	28887542	0.19	0.02	2.155e-19	9961	0	9961	European
Prostate cancer	APOE	rs769449	19	cg06750524	A	G	Total cholesterol	Prins B	28887542	0.17	0.02	1.722e-15	9961	0	9961	European
Prostate cancer	APOE	rs769449	19	cg06750524	A	G	Posterior cortical atrophy	Schott JM	26993346	NA	NA	1.696e-16	10840	293	10547	Mixed
Prostate cancer	APOE	rs769449	19	cg06750524	A	G	C reactive protein	Ridker PM	18439548	NA	NA	9e-21	-	-	-	European
Prostate cancer	APOE	rs769449	19	cg06750524	A	G	Coronary artery disease	van der Harst P	29212778	0.09713	0.01071	1.2e-19	296525	34541	261984	Mixed
Prostate cancer	APOE	rs769449	19	cg06750524	A	G	Coronary artery disease	van der Harst P	29212778	0.0949	0.0091	1.52e-25	547261	122733	424528	Mixed
Cervical cancer	HLA-DRA	rs9271539	6	cg00383136	A	G	Eosinophil count	Astle W	27863252	-0.03108	0.003859	8.054e-16	173480	0	173480	European
Cervical cancer	HLA-DRA	rs9271539	6	cg00383136	A	G	Granulocyte count	Astle W	27863252	-0.04935	0.003885	5.703e-37	173480	0	173480	European
Cervical cancer	HLA-DRA	rs9271539	6	cg00383136	A	G	Hematocrit	Astle W	27863252	-0.02913	0.00382	2.414e-14	173480	0	173480	European
Cervical cancer	HLA-DRA	rs9271539	6	cg00383136	A	G	Hemoglobin concentration	Astle W	27863252	-0.03405	0.003837	7.147e-19	173480	0	173480	European
Cervical cancer	HLA-DRA	rs9271539	6	cg00383136	A	G	High light scatter percentage of red cells	Astle W	27863252	-0.03255	0.003879	4.779e-17	173480	0	173480	European
Cervical cancer	HLA-DRA	rs9271539	6	cg00383136	A	G	High light scatter reticulocyte count	Astle W	27863252	-0.03721	0.003879	8.704e-22	173480	0	173480	European
Cervical cancer	HLA-DRA	rs9271539	6	cg00383136	A	G	Lymphocyte count	Astle W	27863252	-0.03976	0.003895	1.832e-24	173480	0	173480	European
Cervical cancer	HLA-DRA	rs9271539	6	cg00383136	A	G	Monocyte count	Astle W	27863252	-0.03015	0.003865	6.187e-15	173480	0	173480	European
Cervical cancer	HLA-DRA	rs9271539	6	cg00383136	A	G	Myeloid white cell count	Astle W	27863252	-0.05026	0.003895	4.251e-38	173480	0	173480	European
Cervical cancer	HLA-DRA	rs9271539	6	cg00383136	A	G	Neutrophil count	Astle W	27863252	-0.04678	0.003875	1.484e-33	173480	0	173480	European
Cervical cancer	HLA-DRA	rs9271539	6	cg00383136	A	G	Red blood cell count	Astle W	27863252	-0.02954	0.003843	1.518e-14	173480	0	173480	European
Cervical cancer	HLA-DRA	rs9271539	6	cg00383136	A	G	Reticulocyte count	Astle W	27863252	-0.04728	0.003887	4.734e-34	173480	0	173480	European
Cervical cancer	HLA-DRA	rs9271539	6	cg00383136	A	G	Reticulocyte fraction of red cells	Astle W	27863252	-0.04136	0.003884	1.775e-26	173480	0	173480	European
Cervical cancer	HLA-DRA	rs9271539	6	cg00383136	A	G	Sum basophil neutrophil counts	Astle W	27863252	-0.0467	0.003882	2.446e-33	173480	0	173480	European
Cervical cancer	HLA-DRA	rs9271539	6	cg00383136	A	G	Sum eosinophil basophil counts	Astle W	27863252	-0.03236	0.003864	5.466e-17	173480	0	173480	European
Cervical cancer	HLA-DRA	rs9271539	6	cg00383136	A	G	Sum neutrophil eosinophil counts	Astle W	27863252	-0.04951	0.003879	2.546e-37	173480	0	173480	European
Cervical cancer	HLA-DRA	rs9271539	6	cg00383136	A	G	White blood cell count	Astle W	27863252	-0.05805	0.003878	1.185e-50	173480	0	173480	European
Cervical cancer	HLA-DRA	rs9271539	6	cg00383136	A	G	IgA deficiency	Bronson P	27723758	0.4634	0.04581	4.77e-24	6487	1635	4852	European
Cervical cancer	HLA-DRA	rs9271539	6	cg00383136	A	G	Forced expiratory volume in 1-second, predicted percentage	Neale B	UKBB	-0.02611	0.00458	1.191e-08	110423	0	110423	European
Cervical cancer	HLA-DRA	rs9271539	6	cg00383136	A	G	Sitting height	Neale B	UKBB	0.01451	0.002026	8.126e-13	336172	0	336172	European
Cervical cancer	HLA-DRA	rs9271539	6	cg00383136	A	G	Started insulin within one year diagnosis of diabetes	Neale B	UKBB	0.02988	0.004015	1.041e-13	15397	1872	13525	European
Endometrial cancer	CYP19A1	rs8042086	15	cg09819222	C	T	Heel bone mineral density	Neale B	UKBB	-0.02948	0.003123	3.846e-21	194398	0	194398	European
Endometrial cancer	CYP19A1	rs8042086	15	cg09819222	C	T	Heel bone mineral density left	Neale B	UKBB	-0.02871	0.004197	7.983e-12	106254	0	106254	European
Endometrial cancer	CYP19A1	rs8042086	15	cg09819222	C	T	Heel bone mineral density right	Neale B	UKBB	-0.02761	0.00417	3.553e-11	106251	0	106251	European
Endometrial cancer	CYP19A1	rs8042086	15	cg09819222	C	T	Sitting height	Neale B	UKBB	-0.01156	0.001888	9.216e-10	336172	0	336172	European
Endometrial cancer	CYP19A2	rs28490942	15	cg12932492	C	G	Heel bone mineral density	Neale B	UKBB	0.02988	0.00312	9.965e-22	194398	0	194398	European
Endometrial cancer	CYP19A3	rs28490942	15	cg12932492	C	G	Heel bone mineral density left	Neale B	UKBB	0.02875	0.004189	6.788e-12	106254	0	106254	European
Endometrial cancer	CYP19A4	rs28490942	15	cg12932492	C	G	Heel bone mineral density right	Neale B	UKBB	0.02763	0.004161	3.115e-11	106251	0	106251	European
Endometrial cancer	CYP19A5	rs28490942	15	cg12932492	C	G	Sitting height	Neale B	UKBB	0.01079	0.001885	1.062e-08	336172	0	336172	European
Endometrial cancer	CYP19A6	rs2414101	15	cg19946085	A	G	Heel bone mineral density	Neale B	UKBB	-0.02933	0.003125	6.305e-21	194398	0	194398	European
Endometrial cancer	CYP19A7	rs2414101	15	cg19946085	A	G	Heel bone mineral density left	Neale B	UKBB	-0.02841	0.0042	1.354e-11	106254	0	106254	European
Endometrial cancer	CYP19A8	rs2414101	15	cg19946085	A	G	Heel bone mineral density right	Neale B	UKBB	-0.02702	0.004172	9.468e-11	106251	0	106251	European
Endometrial cancer	CYP19A9	rs2414101	15	cg19946085	A	G	Sitting height	Neale B	UKBB	-0.01109	0.001889	4.415e-09	336172	0	336172	European
Endometrial cancer	EVI2A	rs731758	17	cg09395195	C	G	Arm fat-free mass left	Neale B	UKBB	0.01206	0.001593	3.789e-14	331159	0	331159	European
Endometrial cancer	EVI2A	rs731758	17	cg09395195	C	G	Arm fat-free mass right	Neale B	UKBB	0.01234	0.001562	2.703e-15	331221	0	331221	European
Endometrial cancer	EVI2A	rs731758	17	cg09395195	C	G	Arm predicted mass left	Neale B	UKBB	0.01178	0.001588	1.194e-13	331146	0	331146	European
Endometrial cancer	EVI2A	rs731758	17	cg09395195	C	G	Arm predicted mass right	Neale B	UKBB	0.0121	0.001556	7.473e-15	331216	0	331216	European
Endometrial cancer	EVI2A	rs731758	17	cg09395195	C	G	Basal metabolic rate	Neale B	UKBB	0.01269	0.001662	2.237e-14	331307	0	331307	European
Endometrial cancer	EVI2A	rs731758	17	cg09395195	C	G	Comparative height size at age 10	Neale B	UKBB	0.01103	0.001711	1.122e-10	332021	0	332021	European
Endometrial cancer	EVI2A	rs731758	17	cg09395195	C	G	Height	Neale B	UKBB	0.01131	0.001781	2.174e-10	336474	0	336474	European
Endometrial cancer	EVI2A	rs731758	17	cg09395195	C	G	Hip circumference	Neale B	UKBB	0.01763	0.002482	1.198e-12	336601	0	336601	European
Endometrial cancer	EVI2A	rs731758	17	cg09395195	C	G	Leg fat-free mass left	Neale B	UKBB	0.0112	0.00165	1.174e-11	331258	0	331258	European
Endometrial cancer	EVI2A	rs731758	17	cg09395195	C	G	Leg fat-free mass right	Neale B	UKBB	0.0115	0.00165	3.103e-12	331285	0	331285	European
Endometrial cancer	EVI2A	rs731758	17	cg09395195	C	G	Leg predicted mass left	Neale B	UKBB	0.01132	0.001639	4.905e-12	331253	0	331253	European
Endometrial cancer	EVI2A	rs731758	17	cg09395195	C	G	Leg predicted mass right	Neale B	UKBB	0.01145	0.001639	2.785e-12	331285	0	331285	European
Endometrial cancer	EVI2A	rs731758	17	cg09395195	C	G	Trunk fat-free mass	Neale B	UKBB	0.01236	0.001579	4.96e-15	331030	0	331030	European
Endometrial cancer	EVI2A	rs731758	17	cg09395195	C	G	Trunk predicted mass	Neale B	UKBB	0.01229	0.001574	5.699e-15	330995	0	330995	European
Endometrial cancer	EVI2A	rs731758	17	cg09395195	C	G	Weight	Neale B	UKBB	0.01457	0.00219	2.874e-11	336227	0	336227	European
Endometrial cancer	EVI2A	rs731758	17	cg09395195	C	G	Whole body fat-free mass	Neale B	UKBB	0.01242	0.001585	4.746e-15	331291	0	331291	European
Endometrial cancer	EVI2A	rs731758	17	cg09395195	C	G	Whole body water mass	Neale B	UKBB	0.01237	0.001587	6.51e-15	331315	0	331315	European
Endometrial cancer	HLA-B	rs2596495	6	cg22731440	G	C	Basophil count	Astle W	27863252	0.04385	0.004908	4.081e-19	173480	0	173480	European
Endometrial cancer	HLA-B	rs2596495	6	cg22731440	G	C	Eosinophil count	Astle W	27863252	0.06114	0.005003	2.433e-34	173480	0	173480	European
Endometrial cancer	HLA-B	rs2596495	6	cg22731440	G	C	Eosinophil percentage of granulocytes	Astle W	27863252	0.0308	0.005019	8.413e-10	173480	0	173480	European
Endometrial cancer	HLA-B	rs2596495	6	cg22731440	G	C	Eosinophil percentage of white cells	Astle W	27863252	0.02808	0.004997	1.919e-08	173480	0	173480	European
Endometrial cancer	HLA-B	rs2596495	6	cg22731440	G	C	Granulocyte count	Astle W	27863252	0.06896	0.005037	1.134e-42	173480	0	173480	European
Endometrial cancer	HLA-B	rs2596495	6	cg22731440	G	C	Hematocrit	Astle W	27863252	0.0376	0.004952	3.139e-14	173480	0	173480	European
Endometrial cancer	HLA-B	rs2596495	6	cg22731440	G	C	Hemoglobin concentration	Astle W	27863252	0.04332	0.004975	3.102e-18	173480	0	173480	European
Endometrial cancer	HLA-B	rs2596495	6	cg22731440	G	C	High light scatter percentage of red cells	Astle W	27863252	0.04048	0.005029	8.362e-16	173480	0	173480	European
Endometrial cancer	HLA-B	rs2596495	6	cg22731440	G	C	High light scatter reticulocyte count	Astle W	27863252	0.0464	0.005029	2.813e-20	173480	0	173480	European
Endometrial cancer	HLA-B	rs2596495	6	cg22731440	G	C	Lymphocyte count	Astle W	27863252	0.1095	0.00505	2.95e-104	173480	0	173480	European
Endometrial cancer	HLA-B	rs2596495	6	cg22731440	G	C	Lymphocyte percentage of white cells	Astle W	27863252	0.0295	0.004997	3.555e-09	173480	0	173480	European
Endometrial cancer	HLA-B	rs2596495	6	cg22731440	G	C	Monocyte count	Astle W	27863252	0.07974	0.00501	4.8e-57	173480	0	173480	European
Endometrial cancer	HLA-B	rs2596495	6	cg22731440	G	C	Myeloid white cell count	Astle W	27863252	0.07418	0.005049	7.06e-49	173480	0	173480	European
Endometrial cancer	HLA-B	rs2596495	6	cg22731440	G	C	Neutrophil count	Astle W	27863252	0.06323	0.005023	2.498e-36	173480	0	173480	European
Endometrial cancer	HLA-B	rs2596495	6	cg22731440	G	C	Neutrophil percentage of granulocytes	Astle W	27863252	-0.03082	0.00502	8.247e-10	173480	0	173480	European
Endometrial cancer	HLA-B	rs2596495	6	cg22731440	G	C	Neutrophil percentage of white cells	Astle W	27863252	-0.03185	0.005005	1.964e-10	173480	0	173480	European
Endometrial cancer	HLA-B	rs2596495	6	cg22731440	G	C	Platelet count	Astle W	27863252	0.04472	0.005118	2.355e-18	173480	0	173480	European
Endometrial cancer	HLA-B	rs2596495	6	cg22731440	G	C	Plateletcrit	Astle W	27863252	0.03822	0.005133	9.626e-14	173480	0	173480	European
Endometrial cancer	HLA-B	rs2596495	6	cg22731440	G	C	Red blood cell count	Astle W	27863252	0.03596	0.004982	5.286e-13	173480	0	173480	European
Endometrial cancer	HLA-B	rs2596495	6	cg22731440	G	C	Red cell distribution width	Astle W	27863252	-0.03385	0.004967	9.417e-12	173480	0	173480	European
Endometrial cancer	HLA-B	rs2596495	6	cg22731440	G	C	Reticulocyte count	Astle W	27863252	0.06417	0.005038	3.743e-37	173480	0	173480	European
Endometrial cancer	HLA-B	rs2596495	6	cg22731440	G	C	Reticulocyte fraction of red cells	Astle W	27863252	0.05672	0.005035	1.924e-29	173480	0	173480	European
Endometrial cancer	HLA-B	rs2596495	6	cg22731440	G	C	Sum basophil neutrophil counts	Astle W	27863252	0.0643	0.005032	2.197e-37	173480	0	173480	European
Endometrial cancer	HLA-B	rs2596495	6	cg22731440	G	C	Sum eosinophil basophil counts	Astle W	27863252	0.06596	0.005009	1.321e-39	173480	0	173480	European
Endometrial cancer	HLA-B	rs2596495	6	cg22731440	G	C	Sum neutrophil eosinophil counts	Astle W	27863252	0.06787	0.005028	1.619e-41	173480	0	173480	European
Endometrial cancer	HLA-B	rs2596495	6	cg22731440	G	C	White blood cell count	Astle W	27863252	0.1044	0.005027	9.47e-96	173480	0	173480	European
Endometrial cancer	HLA-B	rs2596495	6	cg22731440	G	C	IgA deficiency	Bronson P	27723758	-1.188	0.06028	1.948e-86	6487	1635	4852	European
Endometrial cancer	HLA-B	rs2596495	6	cg22731440	G	C	Primary sclerosing cholangitis	Ji S	27992413	-1.098	0.036	5.128e-226	14890	2871	12019	European
Endometrial cancer	HLA-B	rs2596495	6	cg22731440	G	C	Arm fat-free mass left	Neale B	UKBB	-0.02022	0.002165	9.645e-21	331159	0	331159	European
Endometrial cancer	HLA-B	rs2596495	6	cg22731440	G	C	Arm fat-free mass right	Neale B	UKBB	-0.01995	0.002122	5.435e-21	331221	0	331221	European
Endometrial cancer	HLA-B	rs2596495	6	cg22731440	G	C	Arm predicted mass left	Neale B	UKBB	-0.02059	0.002157	1.321e-21	331146	0	331146	European
Endometrial cancer	HLA-B	rs2596495	6	cg22731440	G	C	Arm predicted mass right	Neale B	UKBB	-0.01932	0.002114	6.379e-20	331216	0	331216	European
Endometrial cancer	HLA-B	rs2596495	6	cg22731440	G	C	Basal metabolic rate	Neale B	UKBB	-0.02335	0.002258	4.524e-25	331307	0	331307	European
Endometrial cancer	HLA-B	rs2596495	6	cg22731440	G	C	Comparative body size at age 10	Neale B	UKBB	-0.0184	0.002332	3.033e-15	331693	0	331693	European
Endometrial cancer	HLA-B	rs2596495	6	cg22731440	G	C	Comparative height size at age 10	Neale B	UKBB	-0.01533	0.002325	4.336e-11	332021	0	332021	European
Endometrial cancer	HLA-B	rs2596495	6	cg22731440	G	C	Diastolic blood pressure	Neale B	UKBB	0.02358	0.003456	8.856e-12	317756	0	317756	European
Endometrial cancer	HLA-B	rs2596495	6	cg22731440	G	C	Forced expiratory volume in 1-second, predicted percentage	Neale B	UKBB	0.04076	0.005928	6.181e-12	110423	0	110423	European
Endometrial cancer	HLA-B	rs2596495	6	cg22731440	G	C	Height	Neale B	UKBB	-0.03023	0.002419	7.749e-36	336474	0	336474	European
Endometrial cancer	HLA-B	rs2596495	6	cg22731440	G	C	Hip circumference	Neale B	UKBB	-0.02494	0.003371	1.386e-13	336601	0	336601	European
Endometrial cancer	HLA-B	rs2596495	6	cg22731440	G	C	Impedance of leg left	Neale B	UKBB	0.01919	0.003105	6.389e-10	331296	0	331296	European
Endometrial cancer	HLA-B	rs2596495	6	cg22731440	G	C	Impedance of leg right	Neale B	UKBB	0.01884	0.003081	9.639e-10	331301	0	331301	European
Endometrial cancer	HLA-B	rs2596495	6	cg22731440	G	C	Leg fat-free mass left	Neale B	UKBB	-0.02375	0.002242	3.18e-26	331258	0	331258	European
Endometrial cancer	HLA-B	rs2596495	6	cg22731440	G	C	Leg fat-free mass right	Neale B	UKBB	-0.02447	0.002241	9.439e-28	331285	0	331285	European
Endometrial cancer	HLA-B	rs2596495	6	cg22731440	G	C	Leg predicted mass left	Neale B	UKBB	-0.02359	0.002227	3.29e-26	331253	0	331253	European
Endometrial cancer	HLA-B	rs2596495	6	cg22731440	G	C	Leg predicted mass right	Neale B	UKBB	-0.02411	0.002227	2.562e-27	331285	0	331285	European
Endometrial cancer	HLA-B	rs2596495	6	cg22731440	G	C	Medication for pain relief, constipation, heartburn: none of the above	Neale B	UKBB	-0.01312	0.001705	1.39e-14	333581	184936	148645	European
Endometrial cancer	HLA-B	rs2596495	6	cg22731440	G	C	Medication for pain relief, constipation, heartburn: paracetamol	Neale B	UKBB	0.01053	0.00141	7.93e-14	333581	72882	260699	European
Endometrial cancer	HLA-B	rs2596495	6	cg22731440	G	C	Number of incorrect matches in round	Neale B	UKBB	0.01886	0.003324	1.388e-08	336881	0	336881	European
Endometrial cancer	HLA-B	rs2596495	6	cg22731440	G	C	Other serious medical condition or disability diagnosed by doctor	Neale B	UKBB	-0.01058	0.001392	3.008e-14	331274	67968	263306	European
Endometrial cancer	HLA-B	rs2596495	6	cg22731440	G	C	Sitting height	Neale B	UKBB	-0.04154	0.002631	3.853e-56	336172	0	336172	European
Endometrial cancer	HLA-B	rs2596495	6	cg22731440	G	C	Started insulin within one year diagnosis of diabetes	Neale B	UKBB	-0.06385	0.005053	2.048e-36	15397	1872	13525	European
Endometrial cancer	HLA-B	rs2596495	6	cg22731440	G	C	Trunk fat-free mass	Neale B	UKBB	-0.02194	0.002145	1.481e-24	331030	0	331030	European
Endometrial cancer	HLA-B	rs2596495	6	cg22731440	G	C	Trunk predicted mass	Neale B	UKBB	-0.02175	0.002138	2.621e-24	330995	0	330995	European
Endometrial cancer	HLA-B	rs2596495	6	cg22731440	G	C	Weight	Neale B	UKBB	-0.02567	0.002975	6.22e-18	336227	0	336227	European
Endometrial cancer	HLA-B	rs2596495	6	cg22731440	G	C	Whole body fat-free mass	Neale B	UKBB	-0.02309	0.002153	8.051e-27	331291	0	331291	European
Endometrial cancer	HLA-B	rs2596495	6	cg22731440	G	C	Whole body water mass	Neale B	UKBB	-0.02299	0.002156	1.588e-26	331315	0	331315	European
Endometrial cancer	HLA-B	rs2596495	6	cg22731440	G	C	Schizophrenia	PGC	25056061	0.1567	0.0177	7.464e-19	82315	35476	46839	Mixed
Endometrial cancer	CYP21A2	rs433061	6	cg04771084	G	A	Basophil count	Astle W	27863252	0.04325	0.005191	7.923e-17	173480	0	173480	European
Endometrial cancer	CYP21A2	rs433061	6	cg04771084	G	A	Eosinophil count	Astle W	27863252	0.07395	0.005292	2.244e-44	173480	0	173480	European
Endometrial cancer	CYP21A2	rs433061	6	cg04771084	G	A	Eosinophil percentage of granulocytes	Astle W	27863252	0.04011	0.005309	4.165e-14	173480	0	173480	European
Endometrial cancer	CYP21A2	rs433061	6	cg04771084	G	A	Eosinophil percentage of white cells	Astle W	27863252	0.04013	0.005285	3.151e-14	173480	0	173480	European
Endometrial cancer	CYP21A2	rs433061	6	cg04771084	G	A	Granulocyte count	Astle W	27863252	0.07724	0.005326	1.157e-47	173480	0	173480	European
Endometrial cancer	CYP21A2	rs433061	6	cg04771084	G	A	Hematocrit	Astle W	27863252	0.04474	0.005237	1.305e-17	173480	0	173480	European
Endometrial cancer	CYP21A2	rs433061	6	cg04771084	G	A	Hemoglobin concentration	Astle W	27863252	0.05125	0.005262	2.023e-22	173480	0	173480	European
Endometrial cancer	CYP21A2	rs433061	6	cg04771084	G	A	High light scatter percentage of red cells	Astle W	27863252	0.03983	0.005318	6.904e-14	173480	0	173480	European
Endometrial cancer	CYP21A2	rs433061	6	cg04771084	G	A	High light scatter reticulocyte count	Astle W	27863252	0.04757	0.005318	3.737e-19	173480	0	173480	European
Endometrial cancer	CYP21A2	rs433061	6	cg04771084	G	A	Lymphocyte count	Astle W	27863252	0.09586	0.00534	4.696e-72	173480	0	173480	European
Endometrial cancer	CYP21A2	rs433061	6	cg04771084	G	A	Monocyte count	Astle W	27863252	0.08121	0.005298	5.078e-53	173480	0	173480	European
Endometrial cancer	CYP21A2	rs433061	6	cg04771084	G	A	Myeloid white cell count	Astle W	27863252	0.08271	0.005339	4.048e-54	173480	0	173480	European
Endometrial cancer	CYP21A2	rs433061	6	cg04771084	G	A	Neutrophil count	Astle W	27863252	0.07023	0.005312	6.479e-40	173480	0	173480	European
Endometrial cancer	CYP21A2	rs433061	6	cg04771084	G	A	Neutrophil percentage of granulocytes	Astle W	27863252	-0.03876	0.005309	2.862e-13	173480	0	173480	European
Endometrial cancer	CYP21A2	rs433061	6	cg04771084	G	A	Platelet count	Astle W	27863252	0.04311	0.00541	1.609e-15	173480	0	173480	European
Endometrial cancer	CYP21A2	rs433061	6	cg04771084	G	A	Plateletcrit	Astle W	27863252	0.03732	0.005425	5.978e-12	173480	0	173480	European
Endometrial cancer	CYP21A2	rs433061	6	cg04771084	G	A	Red blood cell count	Astle W	27863252	0.04937	0.005269	7.291e-21	173480	0	173480	European
Endometrial cancer	CYP21A2	rs433061	6	cg04771084	G	A	Red cell distribution width	Astle W	27863252	-0.03177	0.005254	1.475e-09	173480	0	173480	European
Endometrial cancer	CYP21A2	rs433061	6	cg04771084	G	A	Reticulocyte count	Astle W	27863252	0.0711	0.005328	1.279e-40	173480	0	173480	European
Endometrial cancer	CYP21A2	rs433061	6	cg04771084	G	A	Reticulocyte fraction of red cells	Astle W	27863252	0.0606	0.005324	5.212e-30	173480	0	173480	European
Endometrial cancer	CYP21A2	rs433061	6	cg04771084	G	A	Sum basophil neutrophil counts	Astle W	27863252	0.07122	0.005321	7.359e-41	173480	0	173480	European
Endometrial cancer	CYP21A2	rs433061	6	cg04771084	G	A	Sum eosinophil basophil counts	Astle W	27863252	0.07796	0.005298	5.102e-49	173480	0	173480	European
Endometrial cancer	CYP21A2	rs433061	6	cg04771084	G	A	Sum neutrophil eosinophil counts	Astle W	27863252	0.07626	0.005317	1.189e-46	173480	0	173480	European
Endometrial cancer	CYP21A2	rs433061	6	cg04771084	G	A	White blood cell count	Astle W	27863252	0.1065	0.005316	2.66e-89	173480	0	173480	European
Endometrial cancer	CYP21A2	rs433061	6	cg04771084	G	A	IgA deficiency	Bronson P	27723758	-1.458	0.0692	1.483e-98	6487	1635	4852	European
Endometrial cancer	CYP21A2	rs433061	6	cg04771084	G	A	Height	GIANT	25282103	-0.03	0.0049	8.5e-10	251639	0	251639	European
Endometrial cancer	CYP21A2	rs433061	6	cg04771084	G	A	Total cholesterol	GLGC	24097068	0.0475	0.0085	4.14e-09	93845	0	93845	European
Endometrial cancer	CYP21A2	rs433061	6	cg04771084	G	A	Total cholesterol	GLGC	20686565	0.0491	0.0086	5.413e-09	100184	0	100184	Mixed
Endometrial cancer	CYP21A2	rs433061	6	cg04771084	G	A	Triglycerides	GLGC	24097068	0.0398	0.0078	2.214e-08	90263	0	90263	European
Endometrial cancer	CYP21A2	rs433061	6	cg04771084	G	A	Triglycerides	GLGC	20686565	0.0432	0.008	4.202e-09	96598	0	96598	Mixed
Endometrial cancer	CYP21A2	rs433061	6	cg04771084	G	A	Rheumatoid arthritis ACPA positive	Padyukov L	21156761	NA	NA	4.64e-10	2226	-	-	European
Endometrial cancer	CYP21A2	rs433061	6	cg04771084	G	A	Total cholesterol	GLGC	20686565	NA	NA	5.413e-09	100184	-	-	Mixed
Endometrial cancer	CYP21A2	rs433061	6	cg04771084	G	A	Triglycerides	GLGC	20686565	NA	NA	4.202e-09	100184	-	-	Mixed
Endometrial cancer	CYP21A2	rs433061	6	cg04771084	G	A	Primary sclerosing cholangitis	Ji S	27992413	-1.116	0.038	1.396e-213	14890	2871	12019	European
Endometrial cancer	CYP21A2	rs433061	6	cg04771084	G	A	Crohns disease progression	Lee JC	28067912	0.494	0.08931	3.181e-08	2734	1762	972	European
Endometrial cancer	CYP21A2	rs433061	6	cg04771084	G	A	Arm fat-free mass left	Neale B	UKBB	-0.02491	0.002279	8.512e-28	331159	0	331159	European
Endometrial cancer	CYP21A2	rs433061	6	cg04771084	G	A	Arm fat-free mass right	Neale B	UKBB	-0.02438	0.002234	1.014e-27	331221	0	331221	European
Endometrial cancer	CYP21A2	rs433061	6	cg04771084	G	A	Arm predicted mass left	Neale B	UKBB	-0.025	0.002271	3.439e-28	331146	0	331146	European
Endometrial cancer	CYP21A2	rs433061	6	cg04771084	G	A	Arm predicted mass right	Neale B	UKBB	-0.02397	0.002226	4.834e-27	331216	0	331216	European
Endometrial cancer	CYP21A2	rs433061	6	cg04771084	G	A	Asthma	Neale B	UKBB	-0.01022	0.001149	5.81e-19	336782	38791	297991	European
Endometrial cancer	CYP21A2	rs433061	6	cg04771084	G	A	Basal metabolic rate	Neale B	UKBB	-0.02777	0.002377	1.629e-31	331307	0	331307	European
Endometrial cancer	CYP21A2	rs433061	6	cg04771084	G	A	Comparative body size at age 10	Neale B	UKBB	-0.01822	0.002455	1.178e-13	331693	0	331693	European
Endometrial cancer	CYP21A2	rs433061	6	cg04771084	G	A	Comparative height size at age 10	Neale B	UKBB	-0.01781	0.002448	3.428e-13	332021	0	332021	European
Endometrial cancer	CYP21A2	rs433061	6	cg04771084	G	A	Diastolic blood pressure	Neale B	UKBB	0.02655	0.003639	2.948e-13	317756	0	317756	European
Endometrial cancer	CYP21A2	rs433061	6	cg04771084	G	A	Forced expiratory volume in 1-second, predicted percentage	Neale B	UKBB	0.04423	0.006226	1.223e-12	110423	0	110423	European
Endometrial cancer	CYP21A2	rs433061	6	cg04771084	G	A	Height	Neale B	UKBB	-0.03292	0.002547	3.384e-38	336474	0	336474	European
Endometrial cancer	CYP21A2	rs433061	6	cg04771084	G	A	Hip circumference	Neale B	UKBB	-0.02832	0.00355	1.511e-15	336601	0	336601	European
Endometrial cancer	CYP21A2	rs433061	6	cg04771084	G	A	Impedance of leg left	Neale B	UKBB	0.02419	0.003269	1.374e-13	331296	0	331296	European
Endometrial cancer	CYP21A2	rs433061	6	cg04771084	G	A	Impedance of leg right	Neale B	UKBB	0.02344	0.003244	5.042e-13	331301	0	331301	European
Endometrial cancer	CYP21A2	rs433061	6	cg04771084	G	A	Impedance of whole body	Neale B	UKBB	0.01708	0.002734	4.192e-10	331284	0	331284	European
Endometrial cancer	CYP21A2	rs433061	6	cg04771084	G	A	Leg fat-free mass left	Neale B	UKBB	-0.0273	0.002361	6.484e-31	331258	0	331258	European
Endometrial cancer	CYP21A2	rs433061	6	cg04771084	G	A	Leg fat-free mass right	Neale B	UKBB	-0.02806	0.00236	1.309e-32	331285	0	331285	European
Endometrial cancer	CYP21A2	rs433061	6	cg04771084	G	A	Leg predicted mass left	Neale B	UKBB	-0.02714	0.002345	5.586e-31	331253	0	331253	European
Endometrial cancer	CYP21A2	rs433061	6	cg04771084	G	A	Leg predicted mass right	Neale B	UKBB	-0.02775	0.002344	2.501e-32	331285	0	331285	European
Endometrial cancer	CYP21A2	rs433061	6	cg04771084	G	A	Long-standing illness, disability or infirmity	Neale B	UKBB	-0.01096	0.0017	1.123e-10	329663	107123	222540	European
Endometrial cancer	CYP21A2	rs433061	6	cg04771084	G	A	Medication for pain relief, constipation, heartburn: none of the above	Neale B	UKBB	-0.01187	0.001795	3.868e-11	333581	184936	148645	European
Endometrial cancer	CYP21A2	rs433061	6	cg04771084	G	A	Other serious medical condition or disability diagnosed by doctor	Neale B	UKBB	-0.01066	0.001466	3.571e-13	331274	67968	263306	European
Endometrial cancer	CYP21A2	rs433061	6	cg04771084	G	A	Potassium in urine	Neale B	UKBB	0.02022	0.003602	1.971e-08	326816	0	326816	European
Endometrial cancer	CYP21A2	rs433061	6	cg04771084	G	A	Self-reported asthma	Neale B	UKBB	-0.01005	0.001151	2.509e-18	337159	39049	298110	European
Endometrial cancer	CYP21A2	rs433061	6	cg04771084	G	A	Self-reported malabsorption or coeliac disease	Neale B	UKBB	-0.01159	0.0002347	0	337159	1452	335707	European
Endometrial cancer	CYP21A2	rs433061	6	cg04771084	G	A	Sitting height	Neale B	UKBB	-0.04486	0.00277	6.021e-59	336172	0	336172	European
Endometrial cancer	CYP21A2	rs433061	6	cg04771084	G	A	Started insulin within one year diagnosis of diabetes	Neale B	UKBB	-0.07742	0.005257	9.335e-49	15397	1872	13525	European
Endometrial cancer	CYP21A2	rs433061	6	cg04771084	G	A	Trunk fat-free mass	Neale B	UKBB	-0.02697	0.002258	7.282e-33	331030	0	331030	European
Endometrial cancer	CYP21A2	rs433061	6	cg04771084	G	A	Trunk predicted mass	Neale B	UKBB	-0.02665	0.002251	2.393e-32	330995	0	330995	European
Endometrial cancer	CYP21A2	rs433061	6	cg04771084	G	A	Weight	Neale B	UKBB	-0.02983	0.003133	1.734e-21	336227	0	336227	European
Endometrial cancer	CYP21A2	rs433061	6	cg04771084	G	A	Whole body fat-free mass	Neale B	UKBB	-0.02772	0.002267	2.317e-34	331291	0	331291	European
Endometrial cancer	CYP21A2	rs433061	6	cg04771084	G	A	Whole body water mass	Neale B	UKBB	-0.02756	0.00227	6.611e-34	331315	0	331315	European
Endometrial cancer	CYP21A2	rs433061	6	cg04771084	G	A	Schizophrenia	PGC	25056061	0.1537	0.0181	1.803e-17	82315	35476	46839	Mixed
Endometrial cancer	CYP21A2	rs433061	6	cg04771084	G	A	Age at menopause	ReproGen	26414677	0.2	0.03	3.2e-09	69360	0	69360	European
Endometrial cancer	TERT	rs2736100	5	cg25518571	C	A	Granulocyte count	Astle W	27863252	0.02795	0.003583	6.173e-15	173480	0	173480	European
Endometrial cancer	TERT	rs2736100	5	cg25518571	C	A	Mean corpuscular hemoglobin	Astle W	27863252	-0.04294	0.003533	5.482e-34	173480	0	173480	European
Endometrial cancer	TERT	rs2736100	5	cg25518571	C	A	Mean corpuscular volume	Astle W	27863252	-0.04117	0.003523	1.496e-31	173480	0	173480	European
Endometrial cancer	TERT	rs2736100	5	cg25518571	C	A	Mean platelet volume	Astle W	27863252	0.02031	0.003609	1.828e-08	173480	0	173480	European
Endometrial cancer	TERT	rs2736100	5	cg25518571	C	A	Myeloid white cell count	Astle W	27863252	0.02764	0.003593	1.422e-14	173480	0	173480	European
Endometrial cancer	TERT	rs2736100	5	cg25518571	C	A	Neutrophil count	Astle W	27863252	0.02892	0.003575	5.921e-16	173480	0	173480	European
Endometrial cancer	TERT	rs2736100	5	cg25518571	C	A	Neutrophil percentage of white cells	Astle W	27863252	0.01995	0.003561	2.099e-08	173480	0	173480	European
Endometrial cancer	TERT	rs2736100	5	cg25518571	C	A	Platelet count	Astle W	27863252	0.03355	0.003639	2.947e-20	173480	0	173480	European
Endometrial cancer	TERT	rs2736100	5	cg25518571	C	A	Plateletcrit	Astle W	27863252	0.04827	0.00365	6.481e-40	173480	0	173480	European
Endometrial cancer	TERT	rs2736100	5	cg25518571	C	A	Red blood cell count	Astle W	27863252	0.03243	0.00355	6.53e-20	173480	0	173480	European
Endometrial cancer	TERT	rs2736100	5	cg25518571	C	A	Sum basophil neutrophil counts	Astle W	27863252	0.02873	0.003581	1.044e-15	173480	0	173480	European
Endometrial cancer	TERT	rs2736100	5	cg25518571	C	A	Sum neutrophil eosinophil counts	Astle W	27863252	0.02818	0.003578	3.393e-15	173480	0	173480	European
Endometrial cancer	TERT	rs2736100	5	cg25518571	C	A	White blood cell count	Astle W	27863252	0.0263	0.003578	1.975e-13	173480	0	173480	European
Endometrial cancer	TERT	rs2736100	5	cg25518571	C	A	Fibrotic idiopathic interstitial pneumonias pulmonary fibrosis	Fingerlin TE	23583980	NA	NA	1.71e-19	47644	-	-	European
Endometrial cancer	TERT	rs2736100	5	cg25518571	C	A	Glioma	Shete S	19578367	NA	NA	1.5e-17	5548	-	-	European
Endometrial cancer	TERT	rs2736100	5	cg25518571	C	A	Glioma	Sanson M	21531791	NA	NA	1.1e-14	11582	-	-	European
Endometrial cancer	TERT	rs2736100	5	cg25518571	C	A	Glioma	Yang TH	21827660	NA	NA	7.38e-09	1485	-	-	European
Endometrial cancer	TERT	rs2736100	5	cg25518571	C	A	Glioma	GilomaScan	22886559	NA	NA	4.28e-09	6811	-	-	European
Endometrial cancer	TERT	rs2736100	5	cg25518571	C	A	Glioma glioblastoma	GilomaScan	22886559	NA	NA	1.82e-10	6811	-	-	European
Endometrial cancer	TERT	rs2736100	5	cg25518571	C	A	Glioma high grade glioma	GilomaScan	22886559	NA	NA	2.29e-10	6811	-	-	European
Endometrial cancer	TERT	rs2736100	5	cg25518571	C	A	High grade glioma	Wrensch M	19578366	NA	NA	1.21e-14	4684	-	-	European
Endometrial cancer	TERT	rs2736100	5	cg25518571	C	A	Idiopathic pulmonary fibrosis	Mushiroda T	18835860	NA	NA	2.9e-08	1093	-	-	East Asian
Endometrial cancer	TERT	rs2736100	5	cg25518571	C	A	Leukocyte telomere length	Codd V	23535734	NA	NA	4.38e-19	37684	-	-	European
Endometrial cancer	TERT	rs2736100	5	cg25518571	C	A	Leukocyte telomere length in females	Codd V	23535734	NA	NA	9.04e-12	37684	-	-	European
Endometrial cancer	TERT	rs2736100	5	cg25518571	C	A	Leukocyte telomere length in males	Codd V	23535734	NA	NA	1.99e-09	37684	-	-	European
Endometrial cancer	TERT	rs2736100	5	cg25518571	C	A	Lung cancer	Landi MT	19836008	NA	NA	1.6e-10	11587	-	-	European
Endometrial cancer	TERT	rs2736100	5	cg25518571	C	A	Lung cancer	Hu Z	21725308	NA	NA	1e-27	5408	-	-	East Asian
Endometrial cancer	TERT	rs2736100	5	cg25518571	C	A	Lung cancer	Timofeeva MN	22899653	NA	NA	7.9e-14	44385	-	-	Mixed
Endometrial cancer	TERT	rs2736100	5	cg25518571	C	A	Lung cancer adenocarcinoma	Landi MT	19836008	NA	NA	3.74e-14	11587	-	-	European
Endometrial cancer	TERT	rs2736100	5	cg25518571	C	A	Lung cancer adenocarcinoma	Miki D	20871597	NA	NA	2.91e-11	2904	-	-	East Asian
Endometrial cancer	TERT	rs2736100	5	cg25518571	C	A	Lung cancer adenocarcinoma	Hu Z	21725308	NA	NA	3.1e-26	5408	-	-	East Asian
Endometrial cancer	TERT	rs2736100	5	cg25518571	C	A	Lung cancer adenocarcinoma	Shiraishi K	22797724	NA	NA	2.5e-32	7028	-	-	East Asian
Endometrial cancer	TERT	rs2736100	5	cg25518571	C	A	Lung cancer adenocarcinoma	Timofeeva MN	22899653	NA	NA	4.8e-09	44385	-	-	Mixed
Endometrial cancer	TERT	rs2736100	5	cg25518571	C	A	Lung cancer adenocarcinoma in never smokers females	Hsiung CA	20700438	NA	NA	1.16e-21	1169	-	-	East Asian
Endometrial cancer	TERT	rs2736100	5	cg25518571	C	A	Lung cancer females	Hu Z	21725308	NA	NA	4.3e-16	5408	-	-	East Asian
Endometrial cancer	TERT	rs2736100	5	cg25518571	C	A	Lung cancer in current smokers	Hu Z	21725308	NA	NA	2.1e-08	5408	-	-	East Asian
Endometrial cancer	TERT	rs2736100	5	cg25518571	C	A	Lung cancer in never smokers	Hu Z	21725308	NA	NA	3.3e-23	5408	-	-	East Asian
Endometrial cancer	TERT	rs2736100	5	cg25518571	C	A	Lung cancer in never smokers females	Hsiung CA	20700438	NA	NA	2.05e-22	1169	-	-	East Asian
Endometrial cancer	TERT	rs2736100	5	cg25518571	C	A	Lung cancer in never smoking women	Lan Q	23143601	NA	NA	4.24e-27	10054	-	-	East Asian
Endometrial cancer	TERT	rs2736100	5	cg25518571	C	A	Lung cancer males	Hu Z	21725308	NA	NA	3.6e-14	5408	-	-	East Asian
Endometrial cancer	TERT	rs2736100	5	cg25518571	C	A	Lung cancer squamous cell carcinoma	Hu Z	21725308	NA	NA	6e-09	5408	-	-	East Asian
Endometrial cancer	TERT	rs2736100	5	cg25518571	C	A	Lung cancer with age 60	Hu Z	21725308	NA	NA	3.7e-12	5408	-	-	East Asian
Endometrial cancer	TERT	rs2736100	5	cg25518571	C	A	Lung cancer with age 60	Hu Z	21725308	NA	NA	3.9e-17	5408	-	-	East Asian
Endometrial cancer	TERT	rs2736100	5	cg25518571	C	A	Red blood cell count RBC	Kamatani Y	20139978	NA	NA	3.01e-08	14700	-	-	East Asian
Endometrial cancer	TERT	rs2736100	5	cg25518571	C	A	Testicular germ cell tumor	Chung CC	23666239	NA	NA	1.32e-18	1638	-	-	European
Endometrial cancer	TERT	rs2736100	5	cg25518571	C	A	Testicular germ cell tumor testicular cancer	Turnbull C	20543847	NA	NA	7.55e-15	5926	-	-	European
Endometrial cancer	TERT	rs2736100	5	cg25518571	C	A	Glioma	GilomaScan	22886559	NA	NA	4.28e-09	6811	1856	4955	European
Endometrial cancer	TERT	rs2736100	5	cg25518571	C	A	EGFR mutation positive lung adenocarcinoma	Shiraishi K	27501781	NA	NA	2e-31	-	-	-	East Asian
Endometrial cancer	TERT	rs2736100	5	cg25518571	C	A	Glioma	Shete S	19578367	0.239	0.02814	2e-17	-	-	-	European
Endometrial cancer	TERT	rs2736100	5	cg25518571	C	A	Glioma	Sanson M	21531791	NA	NA	1e-14	-	-	-	European
Endometrial cancer	TERT	rs2736100	5	cg25518571	C	A	Glioma	Yang TH	21827660	NA	NA	7e-09	-	-	-	European
Endometrial cancer	TERT	rs2736100	5	cg25518571	C	A	Glioma	GilomaScan	22886559	0.2624	0.04459	4e-09	-	-	-	European
Endometrial cancer	TERT	rs2736100	5	cg25518571	C	A	Glioma high grade	Walsh KM	24908248	0.3293	0.04103	1e-15	-	-	-	European
Endometrial cancer	TERT	rs2736100	5	cg25518571	C	A	Idiopathic pulmonary fibrosis	Mushiroda T	18835860	NA	NA	3e-08	-	-	-	East Asian
Endometrial cancer	TERT	rs2736100	5	cg25518571	C	A	Interstitial lung disease	Fingerlin TE	23583980	-0.3148	0.03493	2e-19	-	-	-	European
Endometrial cancer	TERT	rs2736100	5	cg25518571	C	A	Lung adenocarcinoma	Landi MT	19836008	0.1133	0.01782	2e-10	-	-	-	European
Endometrial cancer	TERT	rs2736100	5	cg25518571	C	A	Lung adenocarcinoma	Hsiung CA	20700438	0.3784	0.03885	2e-22	-	-	-	East Asian
Endometrial cancer	TERT	rs2736100	5	cg25518571	C	A	Lung adenocarcinoma	Miki D	20871597	0.239	0.03596	3e-11	-	-	-	East Asian
Endometrial cancer	TERT	rs2736100	5	cg25518571	C	A	Lung cancer	Hu Z	21725308	0.239	0.0219	1e-27	-	-	-	East Asian
Endometrial cancer	TERT	rs2736100	5	cg25518571	C	A	Lung cancer	Lan Q	23143601	0.3221	0.02986	4e-27	-	-	-	East Asian
Endometrial cancer	TERT	rs2736100	5	cg25518571	C	A	Mean corpuscular hemoglobin	Astle W	27863252	-0.04294	0.003531	5e-34	-	-	-	European
Endometrial cancer	TERT	rs2736100	5	cg25518571	C	A	Mean corpuscular hemoglobin	van Rooij FJA	28017375	NA	NA	1e-08	-	-	-	Mixed
Endometrial cancer	TERT	rs2736100	5	cg25518571	C	A	Mean corpuscular volume	van Rooij FJA	28017375	NA	NA	2e-11	-	-	-	Mixed
Endometrial cancer	TERT	rs2736100	5	cg25518571	C	A	Platelet count	Astle W	27863252	-0.03355	0.003639	3e-20	-	-	-	European
Endometrial cancer	TERT	rs2736100	5	cg25518571	C	A	Red blood cell count	Kamatani Y	20139978	0.067	0.01209	3e-08	-	-	-	East Asian
Endometrial cancer	TERT	rs2736100	5	cg25518571	C	A	Testicular germ cell cancer	Turnbull C	20543847	-0.2852	0.03671	8e-15	-	-	-	European
Endometrial cancer	TERT	rs2736100	5	cg25518571	C	A	Testicular germ cell tumor	Litchfield K	28604728	-0.2469	0.02402	9e-25	-	-	-	European
Endometrial cancer	TERT	rs2736100	5	cg25518571	C	A	Testicular germ cell tumor	Wang Z	28604732	-0.2546	0.02794	8e-20	-	-	-	European
Endometrial cancer	TERT	rs2736100	5	cg25518571	C	A	Serous boarderline ovarian cancer	Phelan M	28346442	0.2837	0.0351	4.37e-16	42895	1954	40941	European
Endometrial cancer	TERT	rs2736100	5	cg25518571	C	A	Low grade and borderline serous ovarian cancer	Phelan M	28346442	0.2499	0.02893	4.13e-18	43907	2966	40941	European
Endometrial cancer	TERT	rs2736100	5	cg25518571	C	A	Glioma	Shete S	19578367	NA	NA	2e-17	-	-	-	European
Endometrial cancer	TERT	rs2736100	5	cg25518571	C	A	Glioma	Sanson M	21531791	NA	NA	1e-14	-	-	-	European
Endometrial cancer	TERT	rs2736100	5	cg25518571	C	A	Glioma	Yang TH	21827660	NA	NA	7e-09	-	-	-	European
Endometrial cancer	TERT	rs2736100	5	cg25518571	C	A	Idiopathic pulmonary fibrosis	Mushiroda T	18835860	NA	NA	3e-08	-	-	-	East Asian
Endometrial cancer	TERT	rs2736100	5	cg25518571	C	A	Lung neoplasms	Landi MT	19836008	NA	NA	2e-10	-	-	-	European
Endometrial cancer	TERT	rs2736100	5	cg25518571	C	A	Lung neoplasms	Hsiung CA	20700438	NA	NA	2e-22	-	-	-	East Asian
Endometrial cancer	TERT	rs2736100	5	cg25518571	C	A	Lung neoplasms	Miki D	20871597	NA	NA	3e-11	-	-	-	East Asian
Endometrial cancer	TERT	rs2736100	5	cg25518571	C	A	Lung neoplasms	Hu Z	21725308	NA	NA	1e-27	-	-	-	East Asian
Endometrial cancer	TERT	rs2736100	5	cg25518571	C	A	Testicular neoplasms	Turnbull C	20543847	NA	NA	8e-15	-	-	-	European
Breast cancer	BCL2L11	rs73954941	2	cg27608154	G	T	Hip circumference	Neale B	UKBB	-0.02741	0.00491	2.381e-08	336601	0	336601	European
Breast cancer	BCL2L11	rs73954941	2	cg27608154	G	T	Pulse rate	Neale B	UKBB	0.02921	0.005101	1.024e-08	317756	0	317756	European
β: regression coefficient of traits on SNP; SE: stardard error
