# Supplementary material for: Multi-omics evidence reveals a causal role of endoplasmic reticulum stress in cancer development
Source: PeerJ. 2026 Apr 24;14:e21164. doi: 10.7717/peerj.21164 (PMC13116417; doi:10.7717/peerj.21164)
Supplement: Supplemental Information 5 [file peerj-14-21164-s005.xlsx]

## Sheet: CBY1
	area	intensity	Normal	area	intensity	Prostate cancer
1119106	4	1.5	6	4	3	12
1120753	4	1.5	6	4	2	8
1121280	4	1	4	4	2	8
1119959	4	2	8	4	3	12
1120923	4	1.5	6	4	2	8
1121719	4	2	8	4	2	8
1121909	4	1.5	6	4	2	8
1124310	4	1.5	6	4	2	8
1123765	4	2	8	4	2	8
1123313	4	2	8	4	2	8

## Sheet: CASP8
	area	intensity	Normal	area	intensity	Prostate cancer
1119106	4	2	8	4	2	8
1120753	4	2	8	4	1	4
1121280	4	0	0	4	2	8
1119959	4	0.5	2	4	3	12
1120923	4	1.5	6	4	1.5	6
1121719	4	1.5	6	4	3	12
1121909	4	1	4	4	3	12
1124310	4	1.5	6	4	2	8
1123765	4	1.5	6	4	1.5	6
1123313	4	1	4	4	2	8

## Sheet: PLOD1
	area	intensity	Normal	area	intensity	Kidney cancer
1121622	4	2	8	4	1	4
1121390	4	2	8	4	1	4
1122508	4	2	8	4	1	4
1122558	4	2	8	4	1	4
1117887	4	1.5	6	4	1	4
1116278	4	2	8	4	2	8
1124103	4	2	8	4	1	4
1116967	4	2	8	4	2	8
1117628	4	2	8	4	1.5	6
1117092	4	1	4	4	1	4
