# Supplementary material for: Multi-omics evidence reveals a causal role of endoplasmic reticulum stress in cancer development
Source: PeerJ. 2026 Apr 24;14:e21164. doi: 10.7717/peerj.21164 (PMC13116417; doi:10.7717/peerj.21164)
Supplement: Supplemental Information 6 [file peerj-14-21164-s006.txt]

SMR & HEIDI analysis
# run SMR and HEIDI test
smr --bfile mydata --gwas-summary mygwas.ma --beqtl-summary myeqtl --out mysmr --thread-num 10
--bfile reads individual-level SNP genotype data (in PLINK binary format) from a reference sample for LD estimation, i.e. .bed, .bim, and .fam files.
--gwas-summary reads summary-level data from GWAS. 
mygwas.ma
SNP A1 A2 freq b se p n 
rs1001 A G 0.8493 0.0024 0.0055 0.6653 129850 
rs1002 C G 0.03606 0.0034 0.0115 0.7659 129799 
rs1003 A C 0.5128 0.045 0.038 0.2319 129830 
......
--beqtl-summary reads summary-level data from a eQTL study in binary format.
--out saves the results from the SMR analysis in .smr file (text format).
mysmr.smr
ProbeID Probe_Chr Gene Probe_bp SNP SNP_Chr SNP_bp A1 A2 Freq b_GWAS se_GWAS p_GWAS b_eQTL se_eQTL p_eQTL b_SMR se_SMR p_SMR p_HEIDI nsnp_HEIDI 
prb01 1 Gene1 1001 rs01 1 1011 C T 0.95 -0.024 0.0063 1.4e-04 0.36 0.048 6.4e-14 -0.0668 0.0197 6.8e-04 NA NA 
prb02 1 Gene2 2001 rs02 1 2011 G C 0.0747 0.0034 0.0062 5.8e-01 0.62 0.0396 2e-55 0.0055 0.01 5.8e-01 4.17e-01 28 ......
--thread-num specifies the number of OpenMP threads for parallel computing. The default value is 1.
# Specify a threshold to remove SNPs with discrepant allele frequencies between data sets
smr --bfile mydata --gwas-summary mygwas.ma --beqtl-summary myeqtl --diff-freq 0.1 --diff-freq-prop 0.05 --out mysmr
--diff-freq reads a threshold for allele frequency QC.
--diff-freq-prop reads a value as the maximum proportion of SNPs that are allowed to have allele frequency differences.
