# Supplementary material for: Multi-omics evidence reveals a causal role of endoplasmic reticulum stress in cancer development
Source: PeerJ. 2026 Apr 24;14:e21164. doi: 10.7717/peerj.21164 (PMC13116417; doi:10.7717/peerj.21164)
Supplement: Supplemental Information 7 [file peerj-14-21164-s007.r]

#TSMR
# Install the TSMR package in R
install.packages("devtools")
devtools::install_github("MRCIEU/TwoSampleMR")

# Run TSMR
library(TwoSampleMR)
# Extract the instrumental variables
merge_pqtl<-read.csv("merge_pqtl.csv")
# Reading tool variable information in the ending
out_dat <- format_data(
  dat=coad,
  type = "outcome",
  header = TRUE,
  snp_col = "name",
  beta_col = "beta",
  se_col = "standard_error",
  effect_allele_col = "effect_allele",
  other_allele_col = "other_allele",
  pval_col = "p_value",
  chr_col = "chromosome",
  pos_col = "base_pair_location"
)
#extract_instruments(outcomes,p1 = 5e-08,clump = TRUE,
p2 = 5e-08,r2 = 0.001,kb = 10000,access_token = ieugwasr::check_access_token(),
force_server = FALSE)
# Merge exposure and outcome data to generate data for MR analysis.
mydata <- harmonise_data(
  exposure_dat=merge_pqtl,
  outcome_dat=out_dat,
  action= 2
)
# Key Findings of MR Analysis: MR analysis was conducted using five default methods.
res <- mr(mydata)
OR <-generate_odds_ratios(res)
# Using a random effects model
RE <-mr(dat,method_list=c('mr_ivw_mre'))
REOR <-generate_odds_ratios(RE)
# Using fixed-effects models
FE <-mr(dat,method_list=c('mr_ivw_fe'))
FEOR <-generate_odds_ratios(FE)
# Outlier Detection
devtools::install_github("rondolab/MR-PRESSO",force = TRUE)
library(MRPRESSO)
mr_presso(BetaOutcome ="beta.outcome", BetaExposure = "beta.exposure", SdOutcome ="se.outcome", SdExposure = "se.exposure", 
          OUTLIERtest = TRUE,DISTORTIONtest = TRUE, data = dat, NbDistribution = 1000,  
          SignifThreshold = 0.05)
# Default Wald test method for single SNP analysis. 
res_single <- mr_singlesnp(mydata)
ORR <-generate_odds_ratios(res_single)
# Data sensitivity analysis
# Heterogeneity test
het <- mr_heterogeneity(mydata) 
# Pleiotropy test
pleio <- mr_pleiotropy_test(mydata)
# Eliminate one by one
single <- mr_leaveoneout(madata)
mr_leaveoneout_plot(single)
# Visualization
mr_scatter_plot(res,mydata)
res_single <- mr_singlesnp(mydata)
mr_forest_plot(res_single)
mr_funnel_plot(res_single)
