# Supplementary material for: Multi-omics evidence reveals a causal role of endoplasmic reticulum stress in cancer development
Source: PeerJ. 2026 Apr 24;14:e21164. doi: 10.7717/peerj.21164 (PMC13116417; doi:10.7717/peerj.21164)
Supplement: Supplemental Information 8 [file peerj-14-21164-s008.r]

# Colocalization analysis
library(tidyverse)
library(data.table)
library(coloc)
# Read eqtl data
tbl <- data.table::fread("~/eqtl/cis-eQTLs.txt.gz")
af <- data.table::fread('2018-07-18_SNP_AF_for_AlleleB_combined_allele_counts_and_MAF_pos_added.txt.gz')
# Extraction of the target gene
eqtl <- tbl %>% filter(GeneSymbol=="XX ")
# Establish the datalist for eqtl
eqtl_total <- list(pvalues = eqtl_total$Pvalue, beta = eqtl_total$beta, 
                   varbeta = eqtl_total$varbeta, MAF = eqtl_total$maf, N = 31684, 
                   type = "quant", snp = eqtl_total$SNP)
# Establish the datalist for gwas
gwas <- list(beta = gwas$beta, 
             varbeta = gwas$varbeta,s=s,
             N = max(gwas$n), type = 'cc', snp = gwas$SNP)
# Result of colocalization analysis
coloc <- coloc::coloc.abf(dataset1 = eqtl_total, dataset2 = gwas, 
                          p1 = 1e-04, p2 = 1e-04, p12 = 1e-05)
