# Supplementary material for: Multi-omics evidence reveals a causal role of endoplasmic reticulum stress in cancer development
Source: PeerJ. 2026 Apr 24;14:e21164. doi: 10.7717/peerj.21164 (PMC13116417; doi:10.7717/peerj.21164)
Supplement: Supplemental Information 9 [file peerj-14-21164-s009.r]

#ROC curve
library(pROC)
response <- sample(c(0, 1), 100, replace = TRUE)
predictor <- runif(100, 0, 1)
# Calculate the ROC curve
roc_obj <- roc(response, predictor, 
               ci = TRUE,              
               direction = "<")      
# Plot a ROC curve, and perform appropriate beautification
plot(roc_obj, 
     col = "#2E86C1", 
     lwd = 2, 
     main = "ROC Curve",
     legacy.axes = TRUE,      
     print.auc = TRUE,        
     print.auc.cex = 1.2,     
     grid = TRUE)  
library(ggplot2)
ggroc(roc_obj, color = "#2E86C1", size = 1.2) +
  geom_abline(intercept = 1, slope = 1, linetype = "dashed", color = "gray") +
  theme_bw() +
  labs(title = "ROC Curve",
       x = "1 - Specificity",
       y = "Sensitivity") +
  annotate("text", x = 0.6, y = 0.1,
           label = paste("AUC =", round(auc_value, 3)),
           size = 5, color = "#2E86C1")
