# Supplementary material for: Multi-omics evidence reveals a causal role of endoplasmic reticulum stress in cancer development
Source: PeerJ. 2026 Apr 24;14:e21164. doi: 10.7717/peerj.21164 (PMC13116417; doi:10.7717/peerj.21164)
Supplement: Supplemental Information 10 [file peerj-14-21164-s010.r]

# Cellminer drug sensitivity analysis
drugFile="drug.txt"  
expFile="geneExp.txt" 
geneFile="gene.txt" 
corPlotNum=16
# Read the drug input file
rt=read.table(drugFile,sep="\t",header=T,check.names=F)
rt=as.matrix(rt)
rownames(rt)=rt[,1]
drug=rt[,2:ncol(rt)]
dimnames=list(rownames(drug),colnames(drug))
data=matrix(as.numeric(as.matrix(drug)),nrow=nrow(drug),dimnames=dimnames)
# Filling gaps in drug data
mat=impute.knn(data)
drug=mat$data
drug=avereps(drug)
# Read the expression input file and organize the input file
rt=read.table(expFile,sep="\t",header=T,check.names=F)
rt=as.matrix(rt)
rownames(rt)=rt[,1]
exp=rt[,2:ncol(rt)]
dimnames=list(rownames(exp),colnames(exp))
data=matrix(as.numeric(as.matrix(exp)),nrow=nrow(exp),dimnames=dimnames)
exp=avereps(data)
# Extract specific gene expression
gene=read.table(geneFile,sep="\t",header=F,check.names=F)
genelist=as.vector(gene[,1])
genelist=gsub(" ","",genelist)
genelist=intersect(genelist,row.names(exp))
exp=exp[genelist,]
# Output correlation analysis results
outTab=outTab[order(as.numeric(as.vector(outTab$pvalue))),]
# Visualization
plotList=list()
if(nrow(outTab)<corPlotNum){
  corPlotNum=nrow(outTab)
}
for(i in 1:corPlotNum){
  Gene=outTab[i,1]
  Drug=outTab[i,2]
  x=as.numeric(exp[Gene,])
  y=as.numeric(drug[Drug,])
  cor=sprintf("%.03f",as.numeric(outTab[i,3]))
  pvalue=0
  if(as.numeric(outTab[i,4])<0.001){
    pvalue="p<0.001"
  }else{
    pvalue=paste0("p=",sprintf("%.03f",as.numeric(outTab[i,4])))
  }
  df1=as.data.frame(cbind(x,y))
  p1=ggplot(data = df1, aes(x = x, y = y))+
    geom_point(size=1)+
    stat_smooth(method="lm",se=FALSE, formula=y~x)+
    labs(x="",y="",title = paste0(Gene,", ",Drug),subtitle = paste0("Cor=",cor,", ",pvalue))+
    theme(axis.ticks = element_blank(), axis.text.y = element_blank(),axis.text.x = element_blank())+
    theme_bw()
  plotList[[i]]=p1
}
